# Supplementary material for: Simultaneous inference of phylogenetic and transmission trees in infectious disease outbreaks
Source: PLoS Comput Biol. 2017 May 18;13(5):e1005495. doi: 10.1371/journal.pcbi.1005495 (PMC5436636; doi:10.1371/journal.pcbi.1005495)
Supplement: S1 Data — (XLSX) [file pcbi.1005495.s003.xlsx]

## Sheet: Mtb
ID	sampling_time		SNP
		frequency	4399980	1	1	1	1	1	1	1	1	1	1	1	1	1	1	1	1	1	1	1	1
K01	468		a	a	a	a	a	a	a	a	a	a	a	a	a	c	a	a	a	a	a	a	a
K02	0		a	a	a	a	a	a	a	a	a	a	a	a	a	a	a	c	a	a	a	a	a
K03	769		a	a	a	a	a	c	a	a	a	a	a	a	c	a	a	a	a	a	c	a	a
K04	286		a	a	a	a	a	a	a	a	a	a	a	a	a	a	c	a	a	a	a	a	a
K05	236		a	a	a	a	a	a	a	a	a	a	a	a	a	a	a	a	a	a	a	c	a
K06	454		a	a	a	a	a	a	c	a	a	a	a	a	a	a	c	a	a	a	a	a	a
K10	279		a	a	a	a	a	a	a	a	a	a	a	a	a	a	c	a	a	a	a	a	a
K11	818		a	a	a	a	a	a	c	a	a	a	a	a	a	a	c	a	a	a	a	a	a
K14	748		a	a	a	a	a	c	a	a	a	a	a	a	c	a	a	a	a	a	c	a	a
K15	664		a	a	a	a	a	c	a	a	a	a	a	a	c	a	a	a	a	a	c	a	a
K16	226		a	a	a	a	a	a	a	a	a	c	a	a	a	a	a	a	a	a	a	a	a
K17	625		a	a	a	a	a	a	a	a	a	a	a	c	a	a	a	a	a	a	a	a	a
K18	863		a	a	a	c	a	a	c	a	a	a	a	a	a	a	c	a	a	a	a	a	a
K19	195		a	a	a	a	a	a	a	a	a	a	c	a	a	a	a	a	a	a	a	c	a
K20	300		a	a	a	a	a	a	c	a	a	a	a	a	a	a	c	a	a	a	a	a	a
K21	539		a	a	a	a	a	a	a	a	a	a	a	a	a	a	c	a	c	a	a	a	a
K22	181		a	a	a	a	a	a	a	a	a	a	a	a	a	a	c	a	a	a	a	a	a
K24	883		a	a	a	a	a	c	a	a	a	a	a	a	c	a	a	a	a	a	c	a	a
K25	909		a	a	a	a	a	c	a	a	a	a	a	a	c	a	a	a	a	a	c	a	a
K27	489		a	a	c	a	a	a	a	a	c	a	a	a	a	a	c	a	a	a	a	a	a
K28	721		a	a	a	a	a	a	a	a	a	a	a	a	a	a	a	a	a	a	a	a	a
K29	33		a	a	a	a	a	a	a	a	a	a	a	a	a	a	a	a	a	a	a	a	a
K30	208		a	a	a	a	a	a	c	a	a	a	a	a	a	a	c	a	a	a	a	a	a
K31	720		a	a	a	a	a	c	a	a	a	a	a	a	c	a	a	a	a	a	c	a	a
K32	888		a	a	a	a	a	a	a	c	a	a	a	a	a	a	a	a	a	a	a	a	a
K33	147		a	a	a	a	a	a	a	a	a	a	a	a	a	a	a	a	a	c	a	a	a
K34	556		a	a	a	a	a	c	a	a	a	a	a	a	c	a	a	a	a	a	c	a	a
K35	17		a	a	a	a	a	c	a	a	a	a	a	a	c	a	a	a	a	a	c	a	a
K36	988		a	a	a	a	a	c	a	a	a	a	a	a	c	a	a	a	a	a	c	a	a
K37	993		a	c	a	a	a	c	a	a	a	a	a	a	c	a	a	a	a	a	c	a	a
K38	1013		a	a	a	a	c	c	a	a	a	a	a	a	c	a	a	a	a	a	c	a	a
K39	1021		a	a	a	a	a	a	c	a	a	a	a	a	a	a	c	a	a	a	a	a	a
K40	1030		a	a	a	a	a	c	a	a	a	a	a	a	c	a	a	a	a	a	c	a	c

## Sheet: MRSA
ID	sampling_time		SNP
		frequency	1	1	1	1	1	1	1	1	1	1	1	1	1	1	1	1	1	1	1	1	1	1	1	1	1	1	2959974
P22	153		g	g	a	g	a	a	c	a	t	c	a	g	g	t	c	t	c	g	a	g	t	c	t	g	g	t	a
HCW_A	221		g	g	c	a	a	g	c	a	g	c	a	g	a	t	c	t	c	g	a	g	t	c	c	g	g	c	a
HCW_B	228		g	g	a	a	a	g	c	g	t	c	a	g	g	t	c	c	t	g	c	a	t	c	t	a	g	c	a
M_P22	136		g	g	a	g	a	a	c	a	t	c	a	g	g	t	c	t	c	g	a	g	t	c	t	g	g	t	a
M_P7	38		g	g	a	a	a	g	c	a	t	c	a	g	g	t	c	t	c	g	a	g	t	c	t	g	g	t	a
P30	206		g	g	a	a	a	a	t	a	t	a	a	g	g	t	c	t	c	g	a	g	t	c	t	g	g	t	a
P32	204		g	g	a	a	a	g	c	a	t	c	a	g	g	t	c	c	t	g	c	a	t	c	t	a	a	c	a
P25	204		g	g	a	a	a	a	t	a	t	a	a	g	g	t	c	t	c	g	a	g	t	c	t	g	g	t	a
P31	197		g	g	a	a	a	g	c	a	t	c	a	g	g	t	c	c	t	g	c	a	t	c	t	a	a	c	a
P29	176		g	g	a	a	a	g	c	a	t	c	g	g	g	t	c	c	t	a	c	a	t	c	t	a	a	c	a
P26	169		g	g	a	a	a	a	t	a	t	a	a	g	g	t	c	t	c	g	a	g	t	c	t	g	g	t	a
P24	162		g	g	a	a	a	a	t	a	t	a	a	g	g	t	c	t	c	g	a	g	t	c	t	g	g	t	a
P27	160		g	g	a	a	a	a	t	a	t	a	a	t	g	t	c	t	c	g	a	g	t	c	t	g	g	t	a
P28	159		g	g	a	a	a	a	t	a	t	a	a	g	g	t	c	t	c	g	a	g	t	c	t	g	g	t	a
P23	157		g	g	a	a	a	a	t	a	t	a	a	g	g	t	c	t	c	g	a	g	t	c	t	g	g	t	a
P15	148		g	g	a	a	a	a	c	a	t	c	a	g	g	t	a	t	c	g	a	g	t	t	t	g	g	t	a
P20	148		g	g	a	a	a	g	c	a	t	c	a	g	g	t	c	c	t	g	c	a	t	c	t	a	a	c	a
P19	134		g	g	a	a	a	g	c	a	t	c	a	g	g	t	c	c	t	g	c	a	t	c	t	a	a	c	a
P17	134		g	g	a	a	a	a	c	a	t	c	a	g	g	t	c	t	c	g	a	g	c	c	t	g	g	t	a
P18	127		g	g	a	a	a	a	c	a	t	c	a	g	g	t	c	t	c	g	a	g	c	c	t	g	g	t	a
P16	99		g	g	a	a	a	g	c	a	t	c	a	g	g	t	c	c	t	g	c	a	t	c	t	a	g	c	a
P9	92		g	g	a	a	a	g	c	a	t	c	a	g	g	t	c	t	t	g	a	g	t	c	t	g	g	c	a
P14	74		g	g	a	a	a	g	c	a	t	c	a	g	g	c	c	t	t	g	a	g	t	c	t	g	g	c	a
P11	25		g	g	a	a	a	g	c	a	t	c	a	g	g	t	c	t	c	g	a	g	t	c	t	g	g	t	a
P12	22		g	t	a	a	g	g	c	a	t	c	a	g	g	t	c	t	t	g	a	g	t	c	t	g	g	c	a
P10	64		g	g	a	a	g	g	c	a	t	c	a	g	g	t	c	t	t	g	a	g	t	c	t	g	g	c	a
P8	35		g	g	a	a	g	g	c	a	t	c	a	g	g	t	c	t	t	g	a	g	t	c	t	g	g	c	a
P3	5		a	g	a	a	a	g	c	a	t	c	a	g	g	t	c	t	t	g	a	g	t	c	t	a	g	c	a
P1	16		n	n	n	n	n	n	n	n	n	n	n	n	n	n	n	n	n	n	n	n	n	n	n	n	n	n	n
P13	29		n	n	n	n	n	n	n	n	n	n	n	n	n	n	n	n	n	n	n	n	n	n	n	n	n	n	n
P2	22		n	n	n	n	n	n	n	n	n	n	n	n	n	n	n	n	n	n	n	n	n	n	n	n	n	n	n
P21	141		n	n	n	n	n	n	n	n	n	n	n	n	n	n	n	n	n	n	n	n	n	n	n	n	n	n	n
P4	29		n	n	n	n	n	n	n	n	n	n	n	n	n	n	n	n	n	n	n	n	n	n	n	n	n	n	n
P5	0		n	n	n	n	n	n	n	n	n	n	n	n	n	n	n	n	n	n	n	n	n	n	n	n	n	n	n
P6	30		n	n	n	n	n	n	n	n	n	n	n	n	n	n	n	n	n	n	n	n	n	n	n	n	n	n	n
P7	35		n	n	n	n	n	n	n	n	n	n	n	n	n	n	n	n	n	n	n	n	n	n	n	n	n	n	n

## Sheet: FMD2001
ID	sampling_time		SNP
		frequency	1733	2092	2016	2267	1	3	1	1	4	2	3	2	3	2	3	4	2	1	2	6	1	1	1	1	2	2	1	1	1	1	1	1	3	1	2	1	1	2	1	1	3	1	1	3	1	1	1
A	40		t	g	a	c	a	c	n	a	t	g	t	g	a	c	t	c	t	t	c	t	g	t	c	a	g	c	t	g	t	t	c	a	t	c	g	t	c	t	g	c	g	c	a	a	a	g	c
K	41		t	g	a	c	a	c	n	a	t	g	t	g	a	c	t	t	t	c	c	c	g	t	c	a	g	c	c	g	t	a	c	a	t	c	g	g	c	t	a	c	g	c	a	g	a	g	g
L	50		t	g	a	c	a	c	n	a	t	a	t	g	a	c	t	t	t	c	c	c	g	t	c	a	g	c	t	a	c	a	t	a	t	c	g	g	t	t	a	c	g	c	g	g	a	g	g
N	52		t	g	a	c	a	t	n	a	t	g	t	g	a	c	t	c	t	t	c	t	g	t	c	a	g	c	t	g	t	t	c	a	t	c	a	t	c	t	g	c	g	c	a	a	a	g	c
O	54		t	g	a	c	a	c	n	a	t	g	t	a	g	c	t	t	t	t	c	c	g	t	c	a	g	c	t	g	t	t	c	a	t	t	g	g	c	t	a	c	g	c	a	g	a	a	g
B	42		t	g	a	c	a	c	n	a	t	g	t	g	a	c	t	t	t	t	c	c	g	t	c	a	g	c	t	g	t	t	c	a	c	c	g	g	c	t	a	c	g	c	a	g	a	g	g
F	63		t	g	a	c	a	c	n	a	t	g	t	g	a	c	t	t	t	c	c	c	g	t	c	a	g	c	t	g	t	a	c	a	t	c	g	g	c	c	a	c	g	t	a	g	a	g	g
E	63		t	g	a	c	t	c	n	a	c	a	t	g	a	c	t	t	t	c	c	c	g	t	t	a	g	c	t	g	c	a	c	a	t	c	g	g	t	t	a	c	g	c	a	g	a	g	g
C	60		t	g	a	c	a	c	t	n	t	g	t	g	a	t	c	t	t	t	c	c	g	t	c	a	g	c	t	g	t	t	c	a	t	c	g	g	c	t	a	c	g	c	a	g	a	a	g
P	70		t	g	a	c	a	c	n	a	t	g	c	g	a	c	t	t	t	t	t	c	g	t	c	a	g	c	t	g	t	t	c	a	t	c	g	g	c	t	a	c	g	c	a	g	a	a	g
M	87		t	g	a	c	a	c	n	a	t	g	t	g	a	c	t	t	c	t	c	c	g	t	c	a	a	c	t	g	t	t	c	a	t	c	g	g	c	t	a	a	g	c	a	g	g	a	g
G	84		t	g	a	c	a	c	n	a	t	g	t	g	a	c	t	t	t	c	c	c	g	t	c	t	g	t	t	g	t	a	c	g	t	c	g	g	c	t	a	c	a	t	a	g	a	g	g
D	81		t	g	a	c	a	c	n	a	t	g	t	g	a	c	t	t	c	t	c	c	a	c	c	a	a	c	t	g	t	t	c	a	t	c	g	g	c	t	a	a	g	c	a	g	g	a	g
I	98		t	g	a	c	a	c	n	a	t	g	t	g	a	c	t	t	t	c	c	c	g	t	c	t	g	t	t	g	t	a	c	g	t	c	g	g	c	t	a	c	a	t	a	g	a	g	g
J	104		t	g	a	c	a	c	n	a	t	g	t	g	a	c	t	t	t	c	c	c	g	t	c	t	g	t	t	g	t	a	c	g	t	c	g	g	c	t	a	c	a	t	a	g	a	g	g
[truncated: 11 more columns]

## Sheet: FMD2007
ID	sampling_time		SNP
		frequency	2074	1725	2300	2038	1	1	10	1	1	1	1	1	1	1	1	1	2	1	2	1	1	1	1	2	1	2	1	1	1	1
IP1b/1	17		g	t	c	a	c	t	n	g	a	c	c	a	g	a	c	c	g	t	a	a	c	c	a	a	t	t	c	c	a	a
IP1b/2	18		g	t	c	a	c	t	n	g	a	t	c	a	g	a	c	c	g	t	a	a	c	c	a	a	t	t	c	c	a	a
IP2b	20		g	t	c	a	c	t	n	g	a	c	c	g	g	a	c	c	g	n	a	a	c	c	a	a	t	t	c	c	a	t
IP2c	21		g	t	c	a	c	t	n	a	a	c	c	a	g	g	c	c	g	t	a	a	c	c	a	a	t	t	c	c	a	a
IP3b	57		g	t	c	a	c	t	n	g	t	c	t	a	g	a	c	c	g	t	a	g	c	c	g	a	c	c	t	t	a	t
IP3c	60		g	t	c	a	c	t	n	g	t	c	t	a	g	a	t	c	g	t	a	a	c	c	g	a	t	c	c	t	a	t
IP4b	58		g	t	c	a	c	t	n	g	t	c	t	a	g	a	c	c	g	t	a	a	c	c	g	a	t	c	c	t	a	t
IP5	62		g	t	c	a	c	t	n	g	a	c	t	a	a	a	c	c	g	t	a	a	t	n	g	a	t	t	c	c	g	t
IP6b	66		g	t	c	a	c	t	n	g	t	c	t	a	g	a	c	c	g	t	a	g	c	c	g	g	c	c	t	t	a	t
IP7	69		g	t	c	a	c	c	n	g	t	c	t	a	g	a	c	c	a	t	a	g	c	c	g	a	c	c	t	t	a	t
IP8	74		g	t	c	a	a	t	n	g	t	c	t	a	g	a	c	t	a	t	g	g	c	c	g	a	c	c	t	t	a	t

## Sheet: H7N7 HA
ID	sampling_time	location		SNP
			frequency	562	405	304	379	1	1	1	1	1	1	1	1	1	1	1	1	1	1	1	1	1	1	1	1	1	1	1	1	1	1	1	1	1	1	1	1	1	1	1	1	1	1	1	1	1	1
EPI_ISL_82373	58	G		a	g	c	t	t	t	t	a	t	c	a	g	t	a	g	g	g	c	t	c	g	t	c	a	g	g	a	c	c	a	c	a	g	g	c	c	g	a	a	g	a	a	g	c	t	a
EPI_ISL_82374	58	G		a	g	c	t	t	t	t	a	t	c	a	g	t	a	g	g	g	c	t	c	g	t	c	a	g	g	a	c	c	a	c	a	g	g	c	c	g	a	a	g	a	a	g	c	t	a
EPI_ISL_83984	58	G		a	g	c	t	t	t	t	a	t	c	a	g	t	a	g	g	g	c	t	c	g	t	c	a	g	g	a	c	c	a	c	a	g	g	c	c	g	a	a	g	a	a	g	c	t	a
EPI_ISL_83985	58	G		a	g	c	t	t	t	t	a	t	c	a	g	t	a	g	g	g	c	t	c	g	t	c	a	g	g	a	c	c	a	c	a	g	g	c	c	g	a	a	g	a	g	g	c	t	a
EPI_ISL_67934	58	G		a	g	c	t	t	t	t	a	t	c	a	g	t	a	g	g	g	c	t	c	g	t	c	a	g	g	a	c	c	a	c	a	g	g	c	c	g	a	a	g	a	a	g	c	t	a
EPI_ISL_83986	59	G		a	g	c	t	t	t	t	a	t	c	a	g	t	a	g	g	g	c	t	c	g	t	c	a	g	g	a	c	c	a	c	a	g	g	c	c	g	a	a	g	a	a	g	c	t	a
EPI_UNK_7	61	G		n	n	n	n	n	n	n	n	n	n	n	n	n	n	n	n	n	n	n	n	n	n	n	n	n	n	n	n	n	n	n	n	n	n	n	n	n	n	n	n	n	n	n	n	n	n
EPI_ISL_82375	59	G		a	g	c	t	t	t	t	a	t	c	a	g	t	a	g	g	g	c	t	c	g	t	c	a	g	g	a	c	c	a	c	a	g	g	c	c	g	a	a	g	a	a	g	c	t	a
EPI_ISL_83988	60	G		a	g	c	t	t	t	t	a	t	c	a	g	t	a	g	g	g	c	t	c	g	t	c	a	g	g	a	c	c	a	c	a	g	a	c	c	g	a	a	g	a	a	g	c	a	a
EPI_ISL_82376	60	G		a	g	c	t	t	t	t	a	t	c	a	g	t	a	g	g	g	c	t	c	g	t	c	a	g	g	a	c	c	a	c	a	g	g	c	c	g	a	a	g	a	a	g	c	t	a
EPI_ISL_83989	60	G		a	g	c	t	t	t	t	a	t	c	a	g	t	a	g	g	g	c	t	c	g	t	c	a	g	g	a	c	c	a	c	a	g	g	c	c	g	a	a	g	a	a	g	c	t	a
EPI_ISL_68268	60	G		a	g	c	t	t	t	t	a	t	c	a	g	t	a	g	g	g	c	t	c	g	t	c	a	g	g	a	c	c	a	c	a	g	g	c	c	g	a	a	g	a	a	g	c	t	a
EPI_ISL_83990	61	G		a	g	c	t	t	t	t	a	t	c	a	g	t	a	g	g	g	c	t	c	g	t	c	a	g	g	a	c	c	a	c	a	a	g	c	c	g	a	a	g	a	a	g	c	t	a
EPI_ISL_68269	60	G		a	g	c	t	t	t	t	a	t	c	a	g	t	a	g	g	g	c	t	c	g	t	c	a	g	g	a	c	c	a	c	a	g	g	c	c	g	a	a	g	a	a	g	c	t	a
EPI_ISL_82471	61	G		a	g	c	t	t	t	t	a	t	c	a	g	t	a	g	g	g	c	t	c	g	t	c	a	g	g	a	c	c	a	c	a	g	g	c	c	g	a	a	g	a	a	g	c	t	a
EPI_ISL_82377	62	G		a	g	c	t	t	t	t	a	t	c	a	g	t	a	a	g	g	c	t	c	g	t	c	a	g	g	a	c	c	a	c	a	g	g	c	c	g	a	a	g	a	a	g	c	t	a
EPI_ISL_82378	62	G		a	g	c	t	t	t	t	a	t	c	a	g	t	a	g	g	g	c	t	c	g	t	c	a	g	g	a	c	c	a	c	a	g	g	c	c	g	a	a	g	a	a	g	c	t	a
EPI_ISL_82379	62	G		a	g	c	t	t	t	t	a	t	c	a	g	t	a	g	g	g	c	t	c	g	t	c	a	g	g	a	c	c	a	c	a	g	g	c	c	g	a	a	g	a	g	g	c	t	a
EPI_ISL_82380	62	G		a	g	c	t	t	t	t	a	t	c	a	g	t	a	a	g	g	c	t	c	g	t	c	a	g	g	a	c	c	a	c	a	g	g	c	c	g	a	a	g	a	a	g	c	t	a
EPI_ISL_82381	63	G		a	g	c	t	t	t	t	a	t	c	a	g	t	a	g	g	g	c	t	c	g	t	c	a	g	g	a	c	c	a	c	a	g	g	c	c	g	a	a	g	a	a	g	c	t	a
EPI_ISL_82382	63	G		a	g	c	t	t	t	t	a	t	c	a	g	t	a	g	g	g	c	t	c	g	t	c	a	g	g	a	c	c	a	c	a	g	g	c	c	g	a	a	g	a	a	g	c	t	a
EPI_ISL_82383	63	G		a	g	c	t	t	t	t	a	t	c	a	g	t	a	g	g	g	c	t	c	g	t	c	a	g	g	a	c	c	a	c	a	g	g	c	c	g	a	a	g	a	a	g	c	t	a
EPI_ISL_82384	63	G		a	g	c	t	t	t	t	a	t	c	a	g	t	a	g	g	g	c	t	c	g	t	c	a	g	a	a	c	c	a	c	a	g	g	c	c	g	a	a	g	a	a	g	c	t	a
EPI_ISL_82385	63	G		a	g	c	t	t	t	t	a	t	c	a	g	t	a	g	g	g	c	t	c	g	t	c	a	g	a	a	c	c	a	c	a	g	g	c	c	g	a	a	g	a	a	g	c	t	a
EPI_ISL_68270	64	G		a	g	c	t	t	t	t	a	t	c	a	g	t	a	g	g	g	c	t	c	g	t	c	a	g	g	a	c	c	a	c	a	g	g	c	c	g	a	a	g	a	a	g	c	t	a
EPI_ISL_68279	63	G		a	g	c	t	t	t	t	a	t	c	a	g	t	a	g	g	g	c	t	c	g	t	c	a	g	g	a	c	c	a	a	a	g	g	c	c	g	a	a	g	a	a	g	c	t	a
EPI_ISL_82386	63	G		a	g	c	t	t	t	t	a	t	c	a	g	t	a	g	g	g	c	t	c	g	t	c	a	g	g	a	c	c	a	c	a	g	g	c	c	g	a	a	g	a	a	g	c	t	a
EPI_ISL_82387	63	G		a	g	c	t	t	t	t	a	t	c	a	g	t	a	g	g	g	c	t	c	g	t	c	a	g	g	a	c	c	a	c	a	g	g	c	c	g	a	a	g	a	g	g	c	t	a
EPI_ISL_82388	63	G		a	g	c	t	t	t	t	a	t	c	a	g	t	a	g	g	g	c	t	c	g	t	c	a	g	g	a	c	c	a	c	a	g	g	c	c	g	a	a	g	a	a	g	c	t	a
EPI_ISL_68280	64	G		a	g	c	t	t	t	t	a	t	c	a	g	t	a	g	g	g	c	t	c	g	t	c	a	g	g	a	c	c	a	c	a	g	a	c	c	g	a	a	g	a	a	g	c	t	a
EPI_ISL_82389	65	G		a	g	c	t	t	t	t	a	t	c	a	g	t	a	g	g	g	c	t	c	g	t	c	a	g	g	a	c	c	a	c	a	g	g	c	c	g	a	a	g	a	a	g	c	t	a
EPI_ISL_82390	66	G		a	g	c	t	t	t	t	a	t	c	a	g	t	a	g	g	g	c	t	c	g	t	c	a	g	g	a	c	c	a	c	a	a	g	c	c	g	a	a	g	a	a	g	c	t	a
EPI_ISL_82391	65	G		a	g	c	t	t	t	t	a	t	c	a	g	t	a	g	g	g	c	t	c	g	t	c	a	g	g	a	c	c	a	c	a	g	g	c	c	g	a	a	g	a	g	g	c	t	a
EPI_ISL_83991	64	G		a	g	c	t	t	t	t	a	t	c	a	g	t	a	g	g	g	c	t	c	g	t	c	a	g	g	a	c	c	a	c	a	a	g	c	c	g	a	a	g	a	a	g	c	t	a
EPI_ISL_68281	64	G		a	g	c	t	t	t	t	a	t	c	a	g	t	a	g	g	g	c	t	c	g	t	c	a	g	g	a	c	c	a	c	a	g	g	c	c	g	a	a	g	a	a	g	c	t	a
EPI_ISL_82392	64	G		a	g	c	t	t	t	t	a	t	c	a	g	t	a	g	g	g	c	t	c	g	t	c	a	g	g	a	c	c	a	c	a	g	g	c	c	g	a	a	g	a	g	g	c	t	a
EPI_ISL_82393	64	G		a	g	c	t	t	t	t	a	t	c	a	g	t	a	g	g	g	c	t	c	g	t	c	a	g	g	a	c	c	a	c	a	g	g	c	c	g	a	a	g	a	a	g	c	t	a
EPI_ISL_68289	67	G		a	g	c	t	t	t	t	a	t	c	a	g	t	a	g	g	g	c	t	c	g	t	c	g	t	g	a	c	c	a	c	a	g	g	c	c	g	a	a	g	a	a	g	c	t	a
EPI_ISL_68300	68	G		a	g	c	t	t	t	t	g	t	c	a	g	t	a	g	g	g	c	t	c	g	t	c	a	g	g	a	c	c	a	c	a	g	g	c	c	g	a	a	g	a	a	g	c	t	a
EPI_ISL_68282	68	G		a	g	c	t	t	t	t	a	t	c	g	g	t	a	g	g	g	c	t	c	g	t	c	a	g	g	a	c	c	a	c	a	g	g	c	c	g	a	a	g	a	a	g	c	t	a
EPI_ISL_82394	64	G		a	g	c	t	t	t	t	a	t	c	a	g	t	a	g	g	g	c	t	c	g	t	c	a	g	g	a	c	c	a	c	a	g	g	c	c	g	a	a	g	a	a	g	c	t	a
EPI_ISL_82395	66	G		a	g	c	t	t	t	t	a	t	c	a	g	t	a	g	g	g	c	t	c	g	t	c	a	g	g	a	c	c	a	c	a	g	g	c	c	g	a	a	g	a	a	g	c	t	a
EPI_ISL_82396	67	G		a	g	c	t	t	t	t	a	t	c	a	g	t	a	g	g	g	c	t	c	g	t	c	a	g	g	a	c	c	a	c	a	g	g	c	c	g	a	a	g	a	a	g	c	t	a
EPI_ISL_82397	69	G		a	g	c	t	t	t	t	a	t	c	a	g	t	a	g	g	g	c	t	c	g	t	c	a	g	g	a	c	c	a	c	a	g	g	c	c	g	a	a	g	a	g	g	c	t	a
EPI_ISL_68306	68	G		a	g	c	t	t	a	t	a	t	c	a	g	t	a	g	g	g	c	t	c	g	t	c	a	g	g	a	c	c	a	c	a	a	g	c	c	g	a	a	g	a	a	g	c	t	a
EPI_ISL_82398	64	G		a	g	c	t	t	t	t	a	t	c	a	g	t	a	g	g	g	c	t	c	g	t	c	a	g	g	a	c	c	a	c	a	g	g	c	c	g	a	a	g	a	a	g	c	t	a
EPI_ISL_83992	64	G		a	g	c	t	t	t	t	a	t	c	a	g	t	a	g	g	g	c	t	c	g	t	c	a	g	g	a	c	c	a	c	a	g	g	c	c	g	a	a	g	a	a	g	c	t	a
EPI_ISL_68308	69	G		a	g	c	t	t	t	t	a	t	c	a	g	t	a	g	g	g	c	t	c	g	t	c	a	a	g	a	c	c	a	c	a	g	g	c	c	g	a	a	g	a	a	g	c	t	a
EPI_ISL_68310	69	G		a	g	c	t	t	t	t	a	t	c	a	g	t	a	g	g	g	c	t	c	g	t	c	a	g	g	a	c	c	a	c	a	a	g	c	c	g	a	a	g	a	a	g	c	t	a
EPI_ISL_82399	69	G		a	g	c	t	t	t	t	a	t	c	a	g	t	a	g	g	g	c	t	c	g	t	c	a	g	g	a	c	c	a	c	a	g	g	c	c	g	a	a	g	a	a	g	c	t	a
EPI_ISL_82400	70	G		a	g	c	t	t	t	t	a	t	c	a	g	t	a	g	g	g	c	t	t	g	t	c	a	g	g	a	c	c	a	c	a	g	g	c	c	g	a	a	g	a	a	g	c	t	a
EPI_ISL_82401	70	G		a	g	c	t	t	t	t	a	t	c	a	g	t	a	a	g	g	c	t	c	g	t	c	a	g	g	a	c	c	a	c	a	g	g	c	c	g	a	a	g	a	a	g	c	t	a
EPI_UNK_53	70	G		n	n	n	n	n	n	n	n	n	n	n	n	n	n	n	n	n	n	n	n	n	n	n	n	n	n	n	n	n	n	n	n	n	n	n	n	n	n	n	n	n	n	n	n	n	n
EPI_ISL_82402	71	G		a	g	c	t	t	t	t	a	t	c	a	g	t	a	g	g	g	c	t	c	g	t	c	g	t	g	a	c	c	a	c	a	g	g	c	c	g	a	a	g	a	a	g	c	t	a
EPI_ISL_68271	72	G		a	g	c	t	t	t	t	a	t	c	a	g	t	a	g	g	g	c	t	c	g	t	c	a	g	g	a	c	c	a	c	a	g	g	c	c	g	a	a	g	a	a	g	c	t	a
EPI_ISL_68272	72	G		a	g	c	t	t	t	t	a	t	c	a	g	t	a	g	g	g	c	t	c	g	t	c	a	g	g	a	c	c	a	c	a	g	g	c	c	g	a	a	g	a	a	g	c	t	a
EPI_ISL_68283	70	G		a	g	c	t	t	t	t	a	t	c	a	g	t	a	g	g	g	c	t	c	g	t	c	a	g	g	a	c	c	a	c	a	g	g	c	c	g	a	a	g	a	a	g	c	t	a
EPI_ISL_82403	69	G		a	g	c	t	t	t	t	a	t	c	a	g	t	a	g	g	g	c	t	c	g	t	c	a	g	g	a	c	c	a	c	a	a	g	c	c	g	a	a	g	a	a	g	c	t	a
EPI_ISL_82404	71	G		a	g	c	t	t	t	t	a	t	c	a	g	t	a	g	g	g	c	t	c	g	t	c	a	g	g	a	c	c	a	c	a	g	g	c	c	g	a	a	g	a	a	g	c	t	a
EPI_ISL_82405	59	G		a	g	c	t	t	t	t	a	t	c	a	g	t	a	g	g	g	c	t	c	g	t	c	a	g	g	a	c	c	a	c	a	g	g	c	c	g	a	a	g	a	a	g	c	t	a
EPI_ISL_82406	59	G		a	g	c	t	t	t	t	a	t	c	a	g	t	a	g	g	g	c	t	c	g	t	c	a	g	g	a	c	c	a	c	a	g	g	c	c	g	a	a	g	a	a	g	c	t	a
EPI_ISL_82407	69	G		a	g	c	t	t	t	t	a	t	c	a	g	t	a	g	g	g	c	t	c	g	t	c	a	g	g	a	c	c	a	c	a	g	g	c	c	g	a	a	g	a	g	g	c	t	a
EPI_ISL_68301	73	G		a	g	c	t	t	t	t	g	t	c	a	g	t	a	g	g	g	c	t	c	g	t	c	a	g	g	a	c	c	a	c	a	g	g	c	c	g	a	a	g	a	a	g	c	t	a
EPI_ISL_82408	73	G		a	g	c	t	t	t	t	a	t	c	a	g	t	a	g	g	g	c	t	c	g	t	c	g	t	g	a	c	c	a	c	a	g	g	c	c	g	a	a	g	a	a	g	c	t	a
EPI_ISL_68284	73	G		a	g	c	t	t	t	t	a	t	c	a	g	t	a	a	g	g	c	t	c	g	t	c	a	g	g	a	c	c	a	c	a	g	g	c	c	g	a	a	g	a	a	g	c	t	a
EPI_ISL_68309	69	G		a	g	c	t	t	t	t	a	t	c	a	g	t	a	g	g	g	c	t	c	g	t	c	a	a	g	a	c	c	a	c	a	g	g	c	c	g	a	a	g	a	a	g	c	t	a
EPI_ISL_68273	70	G		a	g	c	t	t	t	t	a	t	c	a	g	t	a	g	g	g	c	t	c	g	t	c	a	g	g	a	c	c	a	c	a	g	g	c	c	g	a	a	g	a	a	g	c	t	a
EPI_ISL_68313	71	G		a	g	c	t	t	t	t	a	t	c	a	g	t	a	g	g	g	c	t	c	g	t	c	a	g	g	a	c	c	a	c	a	g	g	c	c	g	a	a	g	a	g	g	c	t	a
EPI_ISL_68330	73	G		a	g	c	t	t	t	t	g	t	c	a	g	t	a	g	g	g	c	t	c	g	t	c	a	g	g	a	c	c	a	c	a	g	g	c	c	g	a	g	g	a	a	g	c	t	a
EPI_ISL_68302	73	G		a	g	c	t	t	t	t	g	t	c	a	g	t	a	g	g	g	c	t	c	g	t	c	a	g	g	a	c	c	a	c	a	g	g	c	c	g	a	a	g	a	a	g	c	t	a
EPI_ISL_68311	73	G		a	g	c	t	t	t	t	a	t	c	a	g	t	a	g	g	g	c	t	c	g	t	c	a	g	g	a	c	c	a	c	a	a	g	c	c	g	a	a	g	a	a	g	c	t	a
EPI_ISL_83993	71	G		a	g	c	t	t	t	t	a	t	c	a	g	t	a	g	g	g	c	t	c	g	t	c	a	g	g	a	c	c	a	c	a	g	g	c	c	g	a	a	g	a	a	g	c	t	a
EPI_ISL_83994	74	G		a	g	c	t	t	t	t	a	t	c	a	g	t	a	g	g	g	c	t	c	g	t	c	a	g	g	a	c	c	a	c	a	g	g	c	c	g	a	a	g	a	a	g	c	t	a
EPI_ISL_68285	75	G		a	g	c	t	t	t	t	a	t	c	a	g	t	a	g	g	g	c	t	c	g	t	c	a	g	a	a	c	c	a	c	a	g	g	c	c	g	a	a	g	a	a	g	c	t	a
EPI_ISL_83995	75	G		a	g	c	t	t	t	t	g	t	c	a	a	t	a	g	g	g	c	t	c	g	t	c	a	g	g	a	c	c	a	c	a	g	g	c	c	g	a	a	g	a	a	g	c	t	a
EPI_ISL_68274	69	G		a	g	c	t	t	t	t	a	t	c	a	g	t	a	g	g	g	c	t	c	g	t	c	a	g	g	a	c	c	a	c	a	g	g	c	c	g	a	a	g	a	a	g	c	t	a
EPI_UNK_77	67	G		n	n	n	n	n	n	n	n	n	n	n	n	n	n	n	n	n	n	n	n	n	n	n	n	n	n	n	n	n	n	n	n	n	n	n	n	n	n	n	n	n	n	n	n	n	n
EPI_ISL_82409	62	G		a	g	c	t	t	t	t	a	t	c	a	g	t	a	g	g	g	c	t	c	g	t	c	a	g	g	a	c	c	a	c	a	g	g	c	c	g	a	a	g	a	g	g	c	t	a
EPI_ISL_83996	68	G		a	g	c	t	t	t	t	a	t	c	a	g	t	a	g	g	g	c	t	c	g	t	c	a	g	a	a	c	c	a	c	a	g	g	c	c	g	a	a	g	a	a	g	c	t	a
EPI_ISL_82410	71	G		a	g	c	t	t	t	t	a	t	c	a	g	t	a	g	g	g	c	t	c	g	t	c	a	g	a	a	c	c	a	c	a	g	g	c	c	g	a	a	g	a	a	g	c	t	a
EPI_ISL_83997	74	G		a	g	c	t	t	t	t	a	t	c	a	g	t	a	g	g	g	c	t	c	g	t	c	g	t	g	a	c	c	a	c	a	g	g	c	c	g	a	a	g	a	a	g	c	t	a
EPI_ISL_82411	67	G		a	g	c	t	t	t	t	a	t	c	a	g	t	a	g	g	g	c	t	c	g	t	c	a	g	g	a	c	c	a	c	a	g	g	c	c	g	a	a	g	a	g	g	c	t	a
EPI_ISL_83998	75	G		a	g	c	t	t	t	t	a	t	c	a	g	t	a	g	g	g	c	t	c	g	t	c	a	g	g	a	c	c	a	c	a	g	g	c	c	g	a	a	g	a	g	g	c	t	a
EPI_ISL_68303	75	G		a	g	c	t	t	t	t	g	t	c	a	g	t	a	g	g	g	c	t	c	g	t	c	a	g	g	a	c	c	a	c	a	g	g	c	c	g	a	a	g	a	a	g	c	t	a
EPI_ISL_83999	73	G		a	g	c	t	t	t	t	a	t	c	a	g	t	a	g	g	g	c	t	c	g	t	c	a	g	g	a	c	c	a	c	a	g	g	c	c	g	a	a	g	a	g	g	c	t	a
EPI_ISL_84000	76	G		a	g	c	t	t	t	t	a	t	c	a	g	t	a	g	g	g	c	t	c	g	c	c	a	g	g	a	c	c	a	c	a	g	g	c	c	g	a	a	g	a	g	g	c	t	a
EPI_ISL_82412	76	G		a	g	c	t	t	t	t	a	t	c	a	g	t	a	g	g	g	c	t	c	g	t	c	a	g	g	a	c	c	a	c	a	a	g	c	c	g	a	a	g	a	a	g	c	t	a
EPI_UNK_88	76	G		n	n	n	n	n	n	n	n	n	n	n	n	n	n	n	n	n	n	n	n	n	n	n	n	n	n	n	n	n	n	n	n	n	n	n	n	n	n	n	n	n	n	n	n	n	n
EPI_ISL_82413	72	G		a	g	c	t	t	t	t	a	t	c	a	g	t	a	a	g	g	c	t	c	g	t	c	a	g	g	a	c	c	a	c	a	g	g	c	c	g	a	a	g	a	a	g	c	t	a
EPI_ISL_68299	75	G		a	g	c	t	t	t	t	a	t	c	a	g	t	a	g	g	g	c	t	c	g	t	c	g	t	g	a	c	c	a	c	a	g	g	c	c	g	a	a	g	a	a	g	c	t	a
EPI_ISL_82414	76	G		a	g	c	t	t	t	t	a	t	c	a	g	t	a	g	g	g	c	t	c	g	t	c	a	g	g	a	c	c	a	c	a	g	g	c	c	g	a	a	g	a	a	g	c	t	a
EPI_ISL_82415	74	G		a	g	c	t	t	t	t	g	t	c	a	g	t	a	g	g	g	c	t	c	g	t	c	a	g	g	a	c	c	a	c	a	g	g	c	c	g	a	a	g	a	a	g	c	t	a
EPI_ISL_84001	75	G		a	g	c	t	t	t	t	a	t	c	a	g	t	a	g	g	g	c	t	c	g	t	c	a	g	g	a	c	c	a	c	a	g	g	c	c	g	a	a	g	a	g	g	c	t	a
EPI_ISL_68332	72	G		a	g	c	t	t	a	t	a	t	c	a	g	t	a	g	g	g	c	t	c	g	t	c	a	g	g	a	c	c	a	c	a	a	g	c	c	g	a	a	g	a	a	g	c	t	g
EPI_ISL_82416	75	G		a	g	c	t	t	t	t	a	t	c	a	g	t	a	g	g	g	c	t	c	g	t	c	a	g	g	a	c	c	a	c	a	g	g	c	c	g	a	a	g	a	a	g	c	t	a
EPI_ISL_82417	75	G		a	g	c	t	t	a	t	a	t	c	a	g	t	a	g	g	g	c	t	c	g	t	c	a	g	g	a	c	c	a	c	a	a	g	c	c	g	a	a	g	a	a	g	c	t	a
EPI_ISL_84002	73	G		a	g	c	t	t	t	t	g	t	c	a	g	t	a	g	g	a	c	t	c	g	t	c	a	g	g	a	c	c	a	c	a	g	g	c	c	g	a	a	g	a	a	g	c	t	a
EPI_ISL_84003	70	G		a	g	c	t	t	t	t	a	t	c	a	g	t	a	g	g	g	c	t	c	g	t	c	a	g	a	a	c	c	a	c	a	g	g	c	c	g	a	a	g	a	a	g	c	t	a
EPI_ISL_82418	77	G		a	g	c	t	t	t	t	a	t	c	a	g	t	a	g	g	g	c	t	c	g	t	c	a	g	g	a	c	c	a	c	a	g	g	c	c	g	a	a	g	a	a	g	c	t	a
EPI_ISL_82419	78	G		a	g	c	t	t	t	t	a	t	c	a	g	t	a	g	g	g	c	t	c	g	t	c	a	g	g	a	c	c	a	c	a	g	g	c	c	g	a	a	g	a	a	a	c	t	a
EPI_ISL_84004	77	G		a	g	c	t	t	t	t	a	t	c	a	g	t	a	a	a	g	c	t	c	g	t	c	a	g	g	a	c	c	a	c	a	a	g	c	c	g	a	a	g	a	a	g	c	t	a
EPI_ISL_68305	78	G		a	g	c	t	t	t	t	g	t	c	a	g	t	a	g	g	g	c	t	c	g	t	c	a	g	g	a	c	c	a	c	a	g	g	c	c	g	a	a	g	a	a	g	c	t	a
EPI_ISL_82420	73	G		a	g	c	t	t	t	t	a	t	c	a	g	t	a	g	g	g	c	t	c	g	t	c	a	g	g	a	c	c	a	c	a	g	g	c	c	g	a	a	g	g	a	g	c	t	a
EPI_ISL_84005	77	G		a	g	c	t	t	t	t	g	t	c	a	g	t	a	g	g	g	c	t	c	g	t	c	a	g	g	a	c	c	a	c	a	g	g	c	c	g	a	a	g	a	a	g	c	t	a
EPI_ISL_68290	78	G		a	g	c	t	t	t	t	a	t	c	a	g	t	a	g	g	g	c	t	c	g	t	c	g	t	g	a	c	c	a	c	a	g	g	c	c	g	a	a	g	a	a	g	c	t	a
EPI_ISL_84006	73	G		a	g	c	t	t	t	t	a	t	c	a	g	t	a	g	g	g	c	t	c	g	t	c	a	g	g	a	c	c	a	c	a	g	g	c	c	g	a	a	g	a	g	g	c	t	a
EPI_ISL_82421	78	G		a	g	c	t	t	t	t	a	t	c	a	g	t	a	g	g	g	c	t	c	g	t	c	a	g	g	a	c	c	a	c	a	g	g	c	c	g	a	a	g	g	a	g	c	t	a
EPI_ISL_82422	74	G		a	g	c	t	t	t	t	g	t	c	a	g	t	a	g	g	g	c	t	c	g	t	c	a	g	g	a	c	c	a	c	a	g	g	c	c	g	a	a	g	a	g	g	c	t	a
EPI_UNK_109	78	G		n	n	n	n	n	n	n	n	n	n	n	n	n	n	n	n	n	n	n	n	n	n	n	n	n	n	n	n	n	n	n	n	n	n	n	n	n	n	n	n	n	n	n	n	n	n
EPI_ISL_82423	81	G		a	g	c	t	t	t	t	g	t	c	a	g	t	a	g	g	g	c	t	c	g	t	c	a	g	g	a	c	c	a	c	a	g	g	c	c	g	a	a	g	a	a	g	c	t	a
EPI_ISL_82424	80	G		a	g	c	t	t	t	t	a	t	c	a	g	t	a	g	g	g	c	t	c	g	t	c	g	t	g	a	c	c	a	c	a	g	g	c	c	g	a	a	g	a	a	g	c	t	a
EPI_ISL_84007	80	G		a	g	c	t	t	t	t	a	t	c	a	g	t	a	g	g	g	c	t	c	g	t	c	a	g	g	a	c	c	a	c	a	g	g	c	c	g	a	a	g	a	g	g	c	t	a
EPI_ISL_82425	80	G		a	g	c	t	t	t	t	a	t	c	a	g	t	a	g	g	g	c	t	c	g	t	c	g	t	g	a	c	c	a	c	a	g	g	c	c	g	a	a	g	a	a	g	c	t	a
EPI_ISL_84008	79	G		a	g	c	t	t	t	t	a	t	c	a	g	t	a	g	g	g	c	t	c	g	t	c	g	t	g	a	c	c	a	c	a	g	g	c	c	g	a	a	g	a	a	g	c	t	a
EPI_ISL_84009	79	G		a	g	c	t	t	t	t	a	t	c	a	g	t	a	g	g	g	c	t	c	g	t	c	a	g	g	a	c	c	a	c	a	g	g	c	c	g	a	a	g	a	a	g	c	t	a
EPI_ISL_82426	78	G		a	g	c	t	t	t	t	a	t	c	a	g	t	a	g	g	g	c	t	c	g	t	c	a	g	g	a	c	c	a	c	a	g	g	c	c	g	a	a	g	a	a	g	c	t	a
EPI_ISL_68291	71	G		a	g	c	t	t	t	t	a	t	c	a	g	t	a	g	g	g	c	t	c	g	t	c	g	t	g	a	c	c	a	c	a	g	g	c	c	g	a	a	g	a	a	g	c	t	a
EPI_ISL_82427	77	G		a	g	c	t	t	t	t	a	t	c	a	g	t	a	g	g	g	c	t	c	g	t	c	a	g	g	a	c	c	a	c	a	g	g	c	c	g	a	a	g	a	g	g	c	t	a
EPI_ISL_84010	78	G		a	g	c	t	t	a	t	a	t	c	a	g	t	a	g	g	g	c	t	c	g	t	c	a	g	g	a	c	c	a	c	a	a	g	c	c	g	a	a	g	a	a	g	c	t	a
EPI_UNK_120	75	G		n	n	n	n	n	n	n	n	n	n	n	n	n	n	n	n	n	n	n	n	n	n	n	n	n	n	n	n	n	n	n	n	n	n	n	n	n	n	n	n	n	n	n	n	n	n
EPI_ISL_82428	66	G		a	g	c	t	t	t	t	a	t	c	a	g	t	a	g	g	g	c	t	c	g	t	c	a	g	g	a	c	c	a	c	a	g	g	c	c	g	a	a	g	a	a	g	c	t	a
EPI_ISL_68336	81	G		a	g	c	t	t	t	t	a	t	c	a	g	t	a	g	g	g	c	t	c	g	t	c	g	t	g	a	c	c	a	c	a	g	g	c	c	g	a	a	g	a	a	g	c	t	a
EPI_ISL_82429	81	G		a	g	c	t	t	t	t	g	t	c	a	g	t	a	g	g	g	c	t	c	g	t	c	a	g	g	a	c	c	a	c	a	g	g	c	c	g	a	a	g	a	a	g	c	t	a
EPI_ISL_84011	70	G		a	g	c	t	t	t	t	a	t	c	a	g	t	a	g	g	g	c	t	c	g	t	c	a	g	g	a	c	c	a	c	a	g	g	c	c	g	a	a	g	a	g	g	c	t	a
EPI_ISL_68337	81	G		a	g	c	t	t	t	t	a	t	c	a	g	t	a	g	g	g	c	t	c	g	t	c	a	g	g	a	c	c	a	c	a	g	g	c	c	g	a	a	g	a	g	g	c	t	a
EPI_ISL_84012	81	G		a	g	c	t	t	t	t	a	t	c	a	g	t	a	g	g	g	c	t	c	g	t	c	g	t	g	a	c	c	a	c	a	g	g	c	c	g	a	a	g	a	a	g	c	t	a
EPI_ISL_84013	81	G		a	g	c	t	t	t	t	a	t	c	a	g	t	a	g	g	g	c	t	c	g	t	c	a	g	g	a	c	c	a	c	a	g	g	c	c	g	a	a	g	a	a	g	c	t	a
EPI_ISL_84014	81	G		a	g	c	t	t	t	t	a	t	c	a	g	t	a	g	g	g	c	t	c	g	t	c	g	t	g	a	c	c	a	c	a	g	g	c	c	g	a	a	g	a	a	g	c	t	a
EPI_ISL_82430	81	G		a	g	c	t	t	t	t	g	t	c	a	g	t	a	g	g	g	c	t	c	g	t	c	a	g	g	a	c	c	a	c	a	g	g	c	c	g	a	a	g	a	a	g	c	t	a
EPI_ISL_82431	81	G		a	g	c	t	t	t	t	a	t	c	a	g	t	a	g	g	g	c	t	c	g	t	c	a	g	g	a	c	c	a	c	a	g	g	c	c	g	a	a	g	a	a	g	c	t	a
EPI_ISL_68312	82	G		a	g	c	t	t	t	t	a	t	c	a	g	t	a	g	g	g	c	t	c	g	t	c	a	g	g	a	c	c	a	c	a	a	g	c	c	g	a	a	g	a	a	g	c	t	a
EPI_ISL_68292	82	G		a	g	c	t	t	t	t	a	t	c	a	g	t	a	g	g	g	c	t	c	g	t	c	g	t	g	a	c	c	a	c	a	g	g	c	c	g	a	a	g	a	a	g	c	t	a
EPI_ISL_84015	82	G		a	g	c	t	t	t	t	a	t	c	a	g	t	a	g	g	g	c	t	c	g	t	t	g	t	g	a	c	c	a	c	a	g	g	c	c	g	a	a	g	a	a	g	c	t	a
EPI_ISL_68293	82	G		a	g	c	t	t	t	t	a	t	c	a	g	t	a	g	g	g	c	t	c	g	t	c	g	t	g	a	c	c	a	c	a	g	g	c	c	g	a	a	g	a	a	g	c	t	a
EPI_ISL_82432	82	G		a	g	c	t	t	t	t	a	t	c	a	g	t	a	g	g	g	c	t	c	g	t	c	g	t	g	a	c	c	a	c	a	g	g	c	c	g	a	a	g	a	a	g	c	t	a
EPI_ISL_84016	82	G		a	g	c	t	t	t	t	a	t	c	a	g	t	a	g	g	g	c	t	c	g	t	c	g	t	g	a	c	c	a	c	a	g	g	c	c	g	a	a	g	a	a	g	c	t	a
EPI_UNK_137	82	G		n	n	n	n	n	n	n	n	n	n	n	n	n	n	n	n	n	n	n	n	n	n	n	n	n	n	n	n	n	n	n	n	n	n	n	n	n	n	n	n	n	n	n	n	n	n
EPI_ISL_68304	82	G		a	g	c	t	t	t	t	g	t	c	a	g	t	a	g	g	g	c	t	c	g	t	c	a	g	g	a	c	c	a	c	a	g	g	c	c	g	a	a	g	a	a	g	c	t	a
EPI_ISL_84017	83	G		a	g	c	t	t	t	t	a	t	c	a	g	t	a	g	g	g	c	t	c	g	t	c	g	t	g	a	c	c	a	c	a	g	g	c	c	g	a	a	g	a	a	g	c	t	a
EPI_ISL_68331	82	G		a	g	c	t	t	t	t	g	t	c	a	g	t	a	g	g	g	c	t	c	g	t	c	a	g	g	a	c	c	a	c	a	g	g	c	c	g	a	g	g	a	a	g	c	t	a
EPI_ISL_68333	82	G		a	g	c	t	t	a	t	a	t	c	a	g	t	a	g	g	g	c	t	c	g	t	c	a	g	g	a	c	c	a	c	a	a	g	c	c	g	a	a	g	a	a	g	c	t	g
EPI_UNK_142	82	C		n	n	n	n	n	n	n	n	n	n	n	n	n	n	n	n	n	n	n	n	n	n	n	n	n	n	n	n	n	n	n	n	n	n	n	n	n	n	n	n	n	n	n	n	n	n
EPI_ISL_68294	83	G		a	g	c	t	t	t	t	a	t	c	a	g	t	a	g	g	g	c	t	c	g	t	c	g	t	g	a	c	c	a	c	a	g	g	c	c	g	a	a	g	a	a	g	c	t	a
EPI_ISL_68334	83	G		a	g	c	t	t	a	t	a	t	c	a	g	t	a	g	g	g	c	t	c	g	t	c	a	g	g	a	c	c	a	c	a	a	g	c	g	g	c	a	g	a	a	g	c	t	g
EPI_ISL_68323	83	G		a	g	c	t	t	t	t	a	t	c	a	g	t	a	g	g	g	c	t	c	g	c	c	a	g	g	a	c	c	a	c	a	g	g	c	c	g	a	a	g	a	g	g	c	t	a
EPI_ISL_82433	84	G		a	g	c	t	t	t	t	a	t	c	a	g	t	a	g	g	g	c	t	c	g	t	c	g	t	g	a	c	c	a	c	a	g	g	c	c	g	a	a	g	a	a	g	c	t	a
EPI_ISL_84018	85	G		a	g	c	t	t	t	t	a	t	c	a	g	t	a	g	g	g	c	t	c	g	t	c	a	g	g	a	c	c	a	c	a	g	g	c	c	g	a	a	g	a	a	g	c	t	a
EPI_ISL_68352	84	G		a	g	c	t	t	t	t	g	t	c	a	g	t	a	g	g	g	c	t	c	g	t	c	a	g	g	a	c	c	a	c	a	g	g	c	c	g	a	a	g	a	a	g	c	t	a
EPI_ISL_84019	84	G		a	g	c	t	t	a	t	a	t	c	a	g	t	a	g	g	g	c	t	c	g	t	c	a	g	g	a	c	c	a	c	a	a	g	c	c	g	a	a	g	a	a	g	c	t	a
EPI_ISL_84020	85	G		a	g	c	t	t	t	t	a	t	c	a	g	t	a	g	g	g	c	t	c	g	t	c	g	t	g	a	c	c	a	c	a	g	g	c	c	g	a	a	g	a	a	g	c	t	a
EPI_ISL_84021	82	G		a	g	c	t	t	t	t	a	t	c	a	g	t	a	g	g	g	c	t	c	g	t	c	a	g	g	a	c	c	a	c	a	g	g	c	c	g	a	a	g	a	a	g	a	t	a
EPI_ISL_68335	83	G		a	g	c	t	t	a	t	a	t	c	a	g	t	a	g	g	g	c	t	c	g	t	c	a	g	g	a	c	c	a	c	a	a	g	c	c	g	a	a	g	a	a	g	c	t	g
EPI_ISL_84022	84	G		a	g	c	t	t	t	t	a	t	c	a	g	t	a	g	g	g	c	t	c	g	t	c	g	t	g	a	c	c	a	c	a	g	g	c	c	g	a	a	g	a	a	g	c	t	a
EPI_ISL_82434	86	G		a	g	c	t	t	t	t	a	t	c	a	g	t	a	g	g	g	c	t	c	g	t	c	g	t	g	a	c	c	a	c	a	g	g	c	c	g	a	a	g	a	a	g	c	t	a
EPI_ISL_82435	86	G		a	g	c	t	t	t	t	a	t	c	a	g	t	a	g	g	g	c	t	c	g	t	c	g	t	g	a	c	c	a	c	a	g	g	c	c	g	a	a	g	a	a	g	c	t	a
EPI_ISL_68307	86	G		a	g	c	t	t	a	t	a	t	c	a	g	t	a	g	g	g	c	t	c	g	t	c	a	g	g	a	c	c	a	c	a	a	g	c	c	g	a	a	g	a	a	g	c	t	a
EPI_ISL_82436	86	G		a	g	c	t	t	t	t	g	t	c	a	g	t	a	g	g	g	c	t	c	g	t	c	a	g	g	a	c	c	a	c	a	g	g	c	c	g	a	a	g	a	a	g	c	t	a
EPI_ISL_84023	75	G		a	g	c	t	t	t	t	a	t	c	a	g	t	a	g	g	g	c	t	c	g	t	c	a	g	g	a	c	c	a	c	a	g	g	c	c	g	a	a	g	a	g	g	c	t	a
EPI_ISL_82437	86	G		a	g	c	t	t	t	t	a	t	c	a	g	t	a	g	g	g	c	t	c	g	t	c	g	t	g	a	c	c	a	c	a	g	g	c	c	g	a	a	g	a	a	g	c	t	a
EPI_ISL_82438	86	G		a	g	c	t	t	t	t	a	t	c	a	g	t	a	g	g	g	c	t	c	g	t	c	g	t	g	a	c	c	a	c	a	g	g	c	c	g	a	a	g	a	a	g	c	t	a
EPI_ISL_82439	86	G		a	g	c	t	t	t	t	a	t	c	a	g	t	a	g	g	g	c	t	c	g	t	c	g	t	g	a	c	c	a	c	a	g	g	c	c	g	a	a	g	a	a	g	c	t	a
EPI_ISL_82440	87	G		a	g	c	t	t	t	t	a	t	c	a	g	t	a	g	g	g	c	t	c	g	t	c	g	t	g	a	c	c	a	c	a	g	g	c	c	g	a	a	g	a	a	g	c	t	a
EPI_ISL_82441	87	G		a	g	c	t	t	t	t	a	t	c	a	g	t	a	g	g	g	c	t	c	g	t	c	g	t	g	a	c	c	a	c	a	g	g	c	c	g	a	a	g	a	a	g	c	t	a
EPI_ISL_82442	87	G		a	g	c	t	t	t	t	a	t	c	a	g	t	a	g	g	g	c	t	c	g	t	c	g	t	g	a	c	c	a	c	a	g	g	c	c	g	a	a	g	a	a	g	c	t	a
EPI_ISL_84024	87	G		a	g	c	t	t	t	t	a	t	c	a	g	t	a	g	g	g	c	t	c	g	t	c	g	t	g	a	c	c	a	c	a	g	g	c	c	g	a	a	g	a	a	g	c	t	a
EPI_ISL_68295	87	G		a	g	c	t	t	t	t	a	t	c	a	g	t	a	g	g	g	c	t	c	g	t	c	g	t	g	a	c	c	a	c	a	g	g	c	c	g	a	a	g	a	a	g	c	t	a
EPI_ISL_82443	85	G		a	g	c	t	t	t	t	a	t	c	a	g	t	a	g	g	g	c	t	c	g	t	c	a	g	g	a	c	c	a	c	a	g	g	c	c	g	a	a	g	a	g	g	c	t	a
EPI_ISL_82444	87	G		a	g	c	t	t	t	t	a	t	c	a	g	t	a	g	g	g	c	t	c	g	t	c	g	t	g	a	c	c	a	c	a	g	g	c	c	a	a	a	g	a	a	g	c	t	a
EPI_ISL_82445	87	G		a	g	c	t	t	t	t	a	t	c	a	g	t	a	g	g	g	c	t	c	g	t	c	g	t	g	a	c	c	a	c	a	g	g	c	c	g	a	a	g	a	a	g	c	t	a
EPI_ISL_82446	88	G		a	g	c	t	t	t	t	a	t	c	a	g	t	a	g	g	g	c	t	c	g	t	c	g	t	g	a	c	c	a	c	a	g	g	c	c	g	a	a	g	a	a	g	c	t	a
EPI_ISL_82447	88	G		a	g	c	t	t	t	t	a	t	c	a	g	t	a	g	g	g	c	t	c	g	t	c	g	t	g	a	c	c	a	c	a	g	g	c	c	g	a	a	g	a	a	g	c	t	a
EPI_ISL_82448	88	G		a	g	c	t	t	t	t	a	t	c	a	g	t	a	g	g	g	c	t	c	g	t	c	a	g	g	a	c	c	a	c	a	g	g	c	c	g	a	a	g	a	g	g	c	t	a
EPI_ISL_82449	89	G		a	g	c	t	t	t	t	a	t	c	a	g	t	a	g	g	g	c	t	c	g	t	c	a	g	g	g	c	c	a	c	a	g	g	c	c	g	a	a	g	a	g	g	c	t	a
EPI_ISL_82450	89	G		a	g	c	t	t	t	t	a	t	c	a	g	t	a	g	g	g	c	t	c	g	t	c	g	t	g	a	c	c	a	c	a	g	g	c	c	g	a	a	g	a	a	g	c	t	a
EPI_ISL_68338	89	G		a	g	c	t	t	t	t	a	t	c	a	g	t	a	g	g	g	c	t	c	g	t	c	a	g	g	a	c	c	a	c	a	g	g	c	c	g	a	a	g	a	g	g	c	t	a
EPI_ISL_68314	89	G		a	g	c	t	t	t	t	a	t	c	a	g	t	a	g	g	g	c	t	c	g	t	c	a	g	g	a	c	c	a	c	a	g	g	c	c	g	a	a	g	a	g	g	c	t	a
EPI_ISL_68340	89	G		a	g	c	t	t	a	t	a	t	c	a	g	t	a	g	g	g	c	t	c	g	t	c	a	g	g	a	c	c	a	c	a	g	g	c	c	g	a	a	g	a	a	g	c	t	g
EPI_ISL_82451	89	G		a	g	c	t	t	t	t	a	t	c	a	g	t	a	g	g	g	c	t	c	g	t	c	a	g	g	a	c	c	a	c	a	g	g	c	c	g	a	a	g	a	a	g	c	t	a
EPI_ISL_82452	89	G		a	g	c	t	t	a	t	a	t	c	a	g	t	a	g	g	g	c	t	c	g	t	c	a	g	g	a	c	c	a	c	a	a	g	c	c	g	a	a	g	a	a	g	c	t	g
EPI_ISL_82453	88	G		a	g	c	t	t	t	t	g	t	c	a	g	c	a	g	g	g	c	t	c	g	t	c	a	g	g	a	c	t	a	c	a	g	g	c	c	g	a	a	g	a	a	g	c	t	a
EPI_ISL_84025	88	G		a	g	c	t	t	t	t	a	t	c	a	g	t	a	g	g	g	c	t	c	g	t	c	a	g	g	a	c	c	a	c	a	g	g	c	c	g	a	a	g	a	g	g	c	t	a
EPI_ISL_82454	90	G		a	g	c	t	t	t	t	a	t	c	a	g	t	a	g	g	g	c	t	c	g	t	c	g	t	g	a	c	c	a	c	a	g	g	c	c	g	a	a	g	a	a	g	c	t	a
EPI_ISL_68296	89	G		a	g	c	t	t	t	t	a	t	c	a	g	t	a	g	g	g	c	t	c	g	t	c	g	t	g	a	c	c	a	c	a	g	g	c	c	g	a	a	g	a	a	g	c	t	a
EPI_ISL_82455	89	G		a	g	c	t	t	a	t	a	t	c	a	g	t	a	g	g	g	c	t	c	g	t	c	a	g	g	a	c	c	a	c	a	a	g	c	c	g	a	a	a	a	a	g	c	t	g
EPI_ISL_82456	91	G		a	g	c	t	t	a	t	a	t	c	a	g	t	a	g	g	g	c	t	c	g	t	c	a	g	g	a	c	c	a	c	a	a	g	c	c	g	a	a	g	a	a	g	c	t	a
EPI_ISL_68341	91	C		a	g	c	t	t	t	g	a	t	c	a	g	t	a	g	g	g	c	t	c	g	t	c	a	g	g	a	c	c	a	c	a	a	g	c	c	g	a	a	g	a	a	g	c	t	a
EPI_UNK_187	89	G		n	n	n	n	n	n	n	n	n	n	n	n	n	n	n	n	n	n	n	n	n	n	n	n	n	n	n	n	n	n	n	n	n	n	n	n	n	n	n	n	n	n	n	n	n	n
EPI_ISL_82457	87	G		a	g	c	t	t	t	t	a	t	c	a	g	t	a	g	g	g	c	t	c	g	t	c	g	t	g	a	c	c	a	c	a	g	g	c	c	g	a	a	g	a	a	g	c	t	a
EPI_ISL_84026	83	G		a	g	c	t	c	t	t	a	t	c	a	g	t	a	g	g	g	c	t	c	g	t	c	g	t	g	a	c	c	a	c	a	g	g	c	c	g	a	a	g	a	a	g	c	t	a
EPI_ISL_68324	92	G		a	g	c	t	t	t	t	a	t	c	a	g	t	a	g	g	g	t	t	c	g	t	c	a	g	g	a	c	c	a	c	a	g	g	c	c	g	a	a	g	a	g	g	c	t	a
EPI_ISL_68275	92	L		a	g	c	t	t	t	t	a	t	c	a	g	t	a	g	g	g	c	t	c	g	t	c	a	g	g	a	c	c	a	c	a	g	g	c	c	g	a	a	g	a	g	g	c	t	a
EPI_ISL_82458	92	L		a	g	c	t	t	t	t	a	t	c	a	g	t	a	g	g	g	c	t	c	g	t	c	a	g	g	a	c	c	a	c	a	g	g	c	c	g	a	a	g	a	g	g	c	t	a
EPI_ISL_82459	93	L		a	g	c	t	t	t	t	a	t	c	a	g	t	a	g	g	g	c	t	c	g	t	c	a	g	g	a	c	c	a	c	a	g	g	c	c	g	a	a	g	a	a	g	c	t	a
EPI_ISL_68297	94	G		a	g	c	t	t	t	t	a	t	c	a	g	t	a	g	g	g	c	t	c	g	t	c	g	t	g	a	c	c	a	c	a	g	g	c	c	g	a	a	g	a	a	g	c	t	a
EPI_ISL_68342	95	G		a	g	c	t	t	t	t	a	t	c	a	g	t	a	g	g	g	c	t	c	g	t	c	a	g	g	a	c	c	a	c	a	a	g	c	c	g	a	a	a	a	a	g	c	t	g
EPI_ISL_68325	95	L		a	g	c	t	t	t	t	a	t	t	a	g	t	a	g	g	g	c	t	c	g	t	c	a	g	g	a	c	c	a	c	a	g	g	c	c	g	a	a	g	a	g	g	c	t	a
EPI_ISL_82460	96	L		a	g	c	t	t	t	t	a	t	c	a	g	t	a	g	g	g	c	t	c	g	t	c	a	g	g	a	c	c	a	c	a	g	g	c	c	g	a	a	g	a	g	g	c	t	a
EPI_ISL_84027	96	G		a	g	c	t	t	t	t	a	t	c	a	g	t	a	g	g	g	c	t	c	g	t	c	g	t	g	a	c	c	a	c	a	g	g	c	c	g	a	a	g	a	a	g	c	t	a
EPI_ISL_68298	96	G		a	g	c	t	t	t	t	a	t	c	a	g	t	a	g	g	g	c	t	c	g	t	c	g	t	g	a	c	c	a	c	a	g	g	c	c	g	a	a	g	a	a	g	c	t	a
EPI_ISL_84028	96	G		a	g	c	t	t	t	t	a	t	c	a	g	t	a	g	g	g	c	t	c	g	t	c	g	t	g	a	c	c	a	c	a	g	g	c	c	g	a	a	g	a	a	g	c	t	a
EPI_ISL_68345	98	C		a	g	c	t	t	t	g	a	t	c	a	g	t	a	g	g	g	c	t	c	g	t	c	a	g	g	a	c	c	a	c	a	a	g	c	c	g	a	c	g	a	a	g	c	t	a
EPI_ISL_68348	96	L		a	g	c	t	t	t	t	a	c	c	a	g	t	a	g	g	g	c	t	c	g	t	c	a	g	g	a	g	c	a	c	a	g	g	c	c	g	a	a	g	a	g	g	c	t	a
EPI_ISL_68327	99	L		a	g	c	t	t	t	t	a	t	c	a	g	t	a	g	g	g	c	t	c	g	t	c	a	g	g	a	c	c	a	c	a	g	g	c	c	g	a	a	g	a	g	g	c	t	a
EPI_ISL_68326	99	L		a	g	c	t	t	t	t	a	t	c	a	g	t	a	g	g	g	c	t	c	g	t	c	a	g	g	a	c	c	a	c	a	g	g	c	c	g	a	a	g	a	g	g	c	t	a
EPI_ISL_68316	98	L		a	g	c	t	t	t	t	a	t	c	a	g	t	a	g	g	g	c	t	c	g	t	c	a	g	g	a	c	c	a	c	a	g	g	c	c	g	a	a	g	a	g	g	c	t	a
EPI_ISL_82461	98	L		a	g	c	t	t	t	t	a	t	c	a	g	t	a	g	g	g	c	t	c	g	t	c	a	g	g	a	c	c	a	c	a	g	g	c	c	g	a	a	g	a	g	g	c	t	a
EPI_ISL_68318	100	L		a	g	c	t	t	t	t	a	t	c	a	g	t	a	g	g	g	c	t	c	g	t	c	a	g	g	a	c	c	a	c	a	g	g	c	c	g	a	a	g	a	g	g	c	t	a
EPI_ISL_68350	99	G		a	g	c	t	t	t	t	a	t	c	a	g	t	a	g	g	g	c	t	c	g	t	c	g	t	g	a	c	c	a	c	a	g	g	c	c	g	a	a	g	a	a	g	c	t	a
EPI_ISL_84029	102	L		a	g	c	t	t	t	t	a	t	c	a	g	t	a	g	g	g	c	t	c	g	t	c	a	g	g	a	c	c	a	c	a	g	g	c	c	g	a	a	g	a	g	g	c	t	a
EPI_ISL_68319	101	L		a	g	c	t	t	t	t	a	t	c	a	g	t	a	g	g	g	c	t	c	g	t	c	a	g	g	a	c	c	a	c	a	g	g	c	c	g	a	a	g	a	g	g	c	t	a
EPI_ISL_82462	102	L		a	g	c	t	t	t	t	a	t	c	a	g	t	a	g	g	g	c	t	c	g	t	c	a	g	g	a	c	c	a	c	a	g	g	c	c	g	a	a	g	a	g	g	c	t	a
EPI_ISL_84030	102	L		a	g	c	t	t	t	t	a	t	c	a	g	t	a	g	g	g	c	t	c	g	t	c	a	g	g	a	c	c	a	c	a	g	g	c	c	g	a	a	g	a	g	g	c	t	a
EPI_ISL_68288	101	L		a	g	c	t	t	t	t	a	t	c	a	g	t	a	g	g	g	c	t	c	g	t	c	a	g	g	a	c	c	a	c	a	g	g	c	c	g	a	a	g	g	a	g	c	t	a
EPI_ISL_68328	101	L		a	g	c	t	t	t	t	a	t	c	a	g	t	a	g	g	g	c	t	c	g	t	c	a	g	g	a	c	c	a	c	a	g	g	c	c	g	a	a	g	a	g	g	c	t	a
EPI_UNK_215	103	L		n	n	n	n	n	n	n	n	n	n	n	n	n	n	n	n	n	n	n	n	n	n	n	n	n	n	n	n	n	n	n	n	n	n	n	n	n	n	n	n	n	n	n	n	n	n
EPI_ISL_68349	103	L		a	g	c	t	t	t	t	a	c	c	a	g	t	a	g	g	g	c	t	c	g	t	c	a	g	g	a	g	c	a	c	a	g	g	c	c	g	a	a	g	a	a	g	c	t	a
EPI_ISL_68276	103	L		a	g	c	t	t	t	t	a	t	c	a	g	t	a	g	g	g	c	t	c	g	t	c	a	g	g	a	c	c	a	c	a	g	g	c	c	g	a	a	g	a	a	g	c	t	a
EPI_ISL_68343	104	C		a	g	c	t	t	t	t	a	t	c	a	g	t	a	g	g	g	c	t	c	g	t	c	a	g	g	a	c	c	a	c	a	a	g	c	c	g	a	c	g	a	a	g	c	t	a
EPI_ISL_68320	105	L		a	g	c	t	t	t	t	a	t	c	a	g	t	a	g	g	g	c	t	c	g	t	c	a	g	g	a	c	c	a	c	a	g	g	c	c	g	a	a	g	a	g	g	c	t	a
EPI_ISL_82463	105	C		a	g	c	t	t	t	t	a	t	c	a	g	t	a	g	g	g	c	t	c	g	t	c	a	g	g	a	c	c	a	c	a	a	g	c	c	g	a	a	g	a	a	g	c	t	a
EPI_ISL_82464	107	L		a	g	c	t	t	t	t	a	t	c	a	g	t	a	g	g	g	c	t	c	g	t	c	a	g	g	a	c	c	a	c	a	g	g	c	c	g	a	a	g	a	g	g	c	t	a
EPI_ISL_68344	107	L		a	g	c	t	t	t	g	a	t	c	a	g	t	a	g	g	g	c	t	c	g	t	c	a	g	g	a	c	c	a	c	a	a	g	c	c	g	a	c	g	a	a	g	c	t	a
EPI_ISL_68277	107	L		a	g	c	t	t	t	t	a	t	c	a	g	t	a	g	g	g	c	t	c	g	t	c	a	g	g	a	c	c	a	c	a	g	g	c	c	g	a	a	g	a	a	g	c	t	a
EPI_UNK_224	108	L		n	n	n	n	n	n	n	n	n	n	n	n	n	n	n	n	n	n	n	n	n	n	n	n	n	n	n	n	n	n	n	n	n	n	n	n	n	n	n	n	n	n	n	n	n	n
EPI_ISL_68286	109	L		a	g	c	t	t	t	t	a	t	c	a	g	t	a	g	g	g	c	t	c	g	t	c	a	g	g	a	c	c	a	c	a	g	g	c	c	g	a	a	g	a	a	g	c	t	a
EPI_ISL_82465	109	L		a	g	c	t	t	t	t	a	t	c	a	g	t	a	g	g	g	c	t	c	g	t	c	a	g	g	a	c	c	a	c	a	g	g	c	c	g	a	a	g	a	a	g	c	t	a
EPI_ISL_68329	111	L		a	g	c	t	t	t	t	a	t	c	a	g	t	a	g	g	g	c	t	c	g	t	c	a	g	g	a	c	c	a	c	a	g	g	c	c	g	a	a	g	a	g	g	c	t	a
EPI_ISL_68321	110	L		a	g	c	t	t	t	t	a	t	c	a	g	t	a	g	g	g	c	t	c	g	t	c	a	g	g	a	c	c	a	c	a	g	g	c	c	g	a	a	g	a	g	g	c	t	a
EPI_ISL_82466	110	L		a	g	c	t	t	t	t	a	t	c	a	g	t	c	g	g	g	c	t	c	g	t	c	a	g	g	a	c	c	a	c	g	g	g	c	c	g	a	a	g	a	a	g	c	t	a
EPI_ISL_82467	111	L		a	g	c	t	t	t	t	a	t	c	a	g	t	a	g	g	g	c	t	c	g	t	c	a	g	g	a	c	c	a	c	a	g	g	c	c	g	a	a	g	a	a	g	c	t	a
EPI_ISL_68278	107	L		a	g	c	t	t	t	t	a	t	c	a	g	t	a	g	g	g	c	t	c	g	t	c	a	g	g	a	c	c	a	c	a	g	g	c	c	g	a	a	g	a	a	g	c	t	a
EPI_ISL_68322	112	L		a	g	c	t	t	t	t	a	t	c	a	g	t	a	g	g	g	c	t	c	g	t	c	a	g	g	a	c	c	a	c	a	g	g	c	c	g	a	a	g	a	g	g	c	t	a
EPI_ISL_68346	113	C		a	g	c	t	t	t	g	a	t	c	a	g	t	a	g	g	g	c	c	c	a	t	c	a	g	g	a	c	c	a	c	a	a	g	c	c	g	a	c	g	a	a	g	c	t	a
EPI_ISL_68351	113	L		a	g	c	t	t	t	t	a	t	c	a	g	t	a	g	g	g	c	t	c	g	t	c	a	g	g	a	c	c	a	c	a	g	g	c	c	g	a	a	g	a	g	g	c	t	a
EPI_ISL_82468	114	C		a	g	c	t	t	t	g	a	t	c	a	g	t	a	g	g	g	c	t	c	g	t	c	a	g	g	a	c	c	a	c	a	a	g	c	c	g	a	c	g	a	a	g	c	t	a
EPI_ISL_82469	114	C		a	g	c	t	t	t	g	a	t	c	a	g	t	a	g	g	g	c	t	c	g	t	c	a	g	g	a	c	c	a	c	a	a	g	c	c	g	a	c	g	a	a	g	c	t	a
EPI_ISL_84031	118	L		a	g	c	t	t	t	t	a	t	c	a	g	t	a	g	g	g	c	t	c	g	t	c	a	g	g	a	c	c	a	c	a	g	g	c	c	g	a	a	g	a	g	g	c	t	a
EPI_ISL_68347	124	S		a	g	c	t	t	t	g	a	t	c	a	g	t	a	g	g	g	c	t	c	g	t	c	a	g	g	a	c	c	g	c	a	a	g	t	c	g	a	c	g	a	a	g	c	t	a
EPI_UNK_239	128	L		n	n	n	n	n	n	n	n	n	n	n	n	n	n	n	n	n	n	n	n	n	n	n	n	n	n	n	n	n	n	n	n	n	n	n	n	n	n	n	n	n	n	n	n	n	n
EPI_ISL_82472	83	G		a	g	c	t	t	t	t	g	t	c	a	g	t	a	g	g	g	c	t	c	g	t	c	a	g	g	a	c	c	a	c	a	g	g	c	c	g	a	g	g	a	a	g	c	t	a
EPI_UNK_241	108	L		n	n	n	n	n	n	n	n	n	n	n	n	n	n	n	n	n	n	n	n	n	n	n	n	n	n	n	n	n	n	n	n	n	n	n	n	n	n	n	n	n	n	n	n	n	n
[truncated: 43 more columns]

## Sheet: H7N7 NA
ID	sampling_time	location		SNP
			frequency	420	318	244	302	1	1	1	1	1	1	1	1	4	2	4	2	1	1	2	2	1	1	1	2	1	2	1	1	1	1	2	27	7	9	2	1	1	1	1	1	1	4	1	1	3	1
EPI_ISL_82373	58	G		a	g	c	t	c	t	g	t	a	a	c	c	a	g	a	t	t	a	c	a	t	c	g	c	a	t	a	a	t	c	a	a	c	t	g	g	c	c	g	t	t	a	c	c	g	a
EPI_ISL_82374	58	G		a	g	c	t	t	t	g	t	a	a	c	c	a	g	a	t	t	a	c	a	t	c	g	c	a	t	a	a	t	c	a	a	c	t	g	g	c	c	g	t	t	a	c	c	g	a
EPI_ISL_83984	58	G		a	g	c	t	t	t	g	t	a	a	c	c	a	g	a	t	t	a	c	a	t	c	g	c	a	t	a	a	t	c	a	a	c	t	g	g	c	c	g	t	t	a	c	c	g	a
EPI_ISL_83985	58	G		a	g	c	t	t	t	g	t	a	a	c	c	a	g	a	t	t	a	c	a	t	c	g	c	a	t	a	a	t	c	a	a	c	t	g	g	c	c	g	t	t	a	n	c	g	a
EPI_ISL_67934	58	G		a	g	c	t	t	t	g	t	a	a	c	c	a	g	a	t	t	a	c	a	t	c	g	c	a	t	a	a	t	c	a	a	c	t	g	g	c	c	g	t	t	a	c	c	g	a
EPI_ISL_83986	59	G		a	g	c	t	t	t	g	t	a	a	c	c	a	g	a	t	t	a	c	a	t	c	g	c	a	t	a	a	t	c	a	a	c	t	g	g	c	c	g	t	t	a	c	c	g	a
EPI_UNK_7	61	G		n	n	n	n	n	n	n	n	n	n	n	n	n	n	n	n	n	n	n	n	n	n	n	n	n	n	n	n	n	n	n	n	n	n	n	n	n	n	n	n	n	n	n	n	n	n
EPI_ISL_82375	59	G		a	g	c	t	t	t	g	t	a	a	c	c	a	g	a	t	t	a	c	a	t	c	g	c	a	t	a	a	t	c	a	a	c	t	g	g	c	c	g	t	t	a	c	c	g	a
EPI_ISL_83988	60	G		a	g	c	t	t	t	g	t	a	a	c	c	a	g	a	t	t	a	c	a	t	c	g	c	a	t	a	a	t	c	a	a	c	t	g	g	c	c	g	t	t	a	c	c	g	a
EPI_ISL_82376	60	G		a	g	c	t	t	t	g	t	a	a	c	c	a	g	a	t	t	a	c	a	t	c	g	c	a	t	a	a	t	c	a	a	c	t	g	g	c	c	g	t	t	a	c	c	g	a
EPI_ISL_83989	60	G		a	g	c	t	t	t	g	t	a	a	c	c	a	g	a	t	t	a	c	a	t	c	g	c	a	t	a	a	t	c	a	a	c	t	g	g	c	c	g	t	t	a	c	c	g	a
EPI_ISL_68268	60	G		a	g	c	t	t	t	g	t	a	a	c	c	a	g	a	t	t	a	c	a	t	c	g	c	a	t	a	a	t	c	a	a	c	t	g	g	c	c	g	t	t	a	c	c	g	a
EPI_ISL_83990	61	G		a	g	c	t	t	t	g	t	a	a	t	c	a	g	a	t	t	a	c	a	t	c	g	c	a	t	a	a	t	c	a	a	c	t	g	g	c	c	g	t	t	a	c	c	g	a
EPI_ISL_68269	60	G		a	g	c	t	c	t	g	t	a	a	c	c	a	g	a	t	t	a	c	a	t	c	g	c	a	t	a	a	t	c	a	a	c	t	g	g	c	c	g	t	t	a	c	c	g	a
EPI_ISL_82471	61	G		a	g	c	t	t	t	g	t	a	a	c	c	a	g	a	t	t	a	c	a	t	c	g	c	a	t	a	a	t	c	a	a	c	t	g	g	c	c	g	t	t	a	c	c	g	a
EPI_ISL_82377	62	G		a	g	c	t	t	t	g	t	a	a	c	c	a	g	a	t	t	a	c	a	t	c	g	c	a	t	a	a	t	c	a	a	c	t	g	g	c	c	g	t	t	a	c	c	g	a
EPI_ISL_82378	62	G		a	g	c	t	t	t	g	t	a	a	c	c	a	g	a	t	t	a	c	a	t	c	g	c	a	t	a	a	t	c	a	a	c	t	g	g	c	c	g	t	t	a	c	c	g	a
EPI_ISL_82379	62	G		a	g	c	t	t	t	a	t	a	a	c	c	a	g	a	t	t	a	c	a	t	c	g	c	a	t	a	a	t	c	a	a	c	t	g	g	c	c	g	t	t	a	c	c	g	a
EPI_ISL_82380	62	G		a	g	c	t	t	t	g	t	a	a	c	c	a	g	a	t	t	a	c	a	t	c	g	c	a	t	a	a	t	c	a	a	c	t	g	g	c	c	g	t	t	a	c	c	g	a
EPI_ISL_82381	63	G		a	g	c	t	t	t	g	t	a	a	c	c	a	g	a	t	t	a	c	a	t	c	g	c	a	t	a	a	t	c	a	a	c	t	g	g	c	c	g	t	t	a	c	c	g	a
EPI_ISL_82382	63	G		a	g	c	t	t	t	g	t	a	a	c	c	a	g	a	t	t	a	c	a	t	c	g	c	a	t	a	a	t	c	a	a	c	t	g	g	c	c	g	t	t	a	c	c	g	a
EPI_ISL_82383	63	G		a	g	c	t	t	t	g	t	a	a	c	c	a	g	a	t	t	a	c	a	t	c	g	c	a	t	a	a	t	c	a	a	c	t	g	g	c	c	g	t	t	a	c	c	g	a
EPI_ISL_82384	63	G		a	g	c	t	t	t	g	t	a	a	c	c	a	g	a	t	t	a	c	a	t	c	g	c	a	t	a	a	t	c	a	a	c	t	g	g	c	c	g	t	t	a	c	c	g	a
EPI_ISL_82385	63	G		a	g	c	t	t	t	g	t	a	a	c	c	a	g	a	t	t	a	c	a	t	c	g	c	a	t	a	a	t	c	a	a	c	t	g	g	c	c	g	t	t	a	c	c	g	a
EPI_ISL_68270	64	G		a	g	c	t	t	t	g	t	a	a	c	c	a	g	a	t	t	a	c	a	t	c	g	c	a	t	a	a	t	c	a	a	c	t	g	g	c	c	g	t	t	a	c	c	g	a
EPI_ISL_68279	63	G		a	g	c	t	t	t	g	t	a	a	c	c	a	g	a	t	t	a	c	a	t	c	g	c	a	t	a	a	t	c	a	a	c	t	g	g	c	c	g	t	t	a	c	c	g	a
EPI_ISL_82386	63	G		a	g	c	t	t	t	g	t	a	a	c	c	a	g	a	t	t	a	c	a	t	c	g	c	a	t	a	a	t	c	a	a	c	t	g	g	c	c	g	t	t	a	c	c	g	a
EPI_ISL_82387	63	G		a	g	c	t	t	t	g	t	a	a	c	c	a	g	a	t	t	a	c	a	t	c	g	c	a	t	a	a	t	c	a	a	c	t	g	g	c	c	g	t	t	a	c	c	g	a
EPI_ISL_82388	63	G		a	g	c	t	t	t	g	t	a	a	c	c	a	g	a	t	t	a	c	a	t	c	g	c	a	t	a	a	t	c	a	a	c	t	g	g	c	c	g	t	t	a	c	c	g	a
EPI_ISL_68280	64	G		a	g	c	t	t	t	g	t	a	a	c	c	a	g	a	t	t	a	c	a	t	c	g	c	a	t	a	a	t	c	a	a	c	t	g	g	c	c	g	t	t	a	c	c	g	a
EPI_ISL_82389	65	G		a	g	c	t	t	t	g	t	a	a	c	c	a	g	a	t	t	a	c	a	t	c	g	c	a	t	a	a	t	c	a	a	c	t	g	g	c	c	g	t	t	a	c	c	g	a
EPI_ISL_82390	66	G		a	g	c	t	t	t	g	t	a	a	t	c	a	g	a	t	c	a	c	a	t	c	g	c	a	t	a	a	t	c	a	a	c	t	g	g	c	c	g	t	t	a	c	c	g	a
EPI_ISL_82391	65	G		a	g	c	t	t	t	g	t	a	a	c	c	a	g	a	t	t	a	c	a	t	c	g	c	a	t	a	a	t	c	a	a	c	t	g	g	c	c	g	t	t	a	c	c	g	a
EPI_ISL_83991	64	G		a	g	c	t	t	t	g	t	a	a	c	c	a	g	a	t	t	a	c	a	t	c	g	c	a	t	a	a	t	c	a	a	c	t	g	g	c	t	g	t	t	a	c	c	g	a
EPI_ISL_68281	64	G		a	g	c	t	t	t	g	t	a	a	c	c	a	g	a	t	t	a	c	a	t	c	g	c	a	t	a	a	t	c	a	a	c	t	g	g	c	c	g	t	t	a	c	c	g	a
EPI_ISL_82392	64	G		a	g	c	t	t	t	g	t	a	a	c	c	a	g	a	t	t	a	c	a	t	c	g	c	a	t	a	a	t	c	a	a	c	t	g	g	c	c	g	t	t	a	c	c	g	a
EPI_ISL_82393	64	G		a	g	c	t	t	t	g	t	a	a	c	c	a	g	a	t	t	a	c	a	t	c	g	c	a	t	a	a	t	c	a	a	c	t	g	g	c	c	g	t	t	a	c	c	g	a
EPI_ISL_68289	67	G		a	g	c	t	t	t	g	t	a	a	c	c	a	g	a	t	t	a	c	a	t	c	g	c	a	t	a	a	t	c	a	a	c	t	g	g	c	c	g	t	t	a	c	c	g	a
EPI_ISL_68300	68	G		a	g	c	t	t	t	g	t	a	a	c	c	a	g	a	t	t	a	c	a	t	c	g	c	a	t	a	a	t	c	a	a	c	t	g	g	t	c	g	t	t	a	c	c	g	a
EPI_ISL_68282	68	G		a	g	c	t	t	t	g	t	a	a	c	c	a	g	a	t	t	a	c	a	t	c	g	c	a	t	a	a	t	c	a	a	c	t	g	g	c	c	g	t	t	a	c	c	g	a
EPI_ISL_82394	64	G		a	g	c	t	t	t	g	c	a	a	c	c	a	g	a	t	t	a	c	a	t	c	g	c	a	t	a	a	t	c	a	a	c	t	g	g	c	c	g	t	t	a	c	c	g	a
EPI_ISL_82395	66	G		a	g	c	t	t	t	g	t	a	a	c	c	a	g	a	t	t	a	c	a	t	c	g	c	a	t	a	a	t	c	a	a	c	t	g	g	c	c	g	t	t	a	c	c	g	a
EPI_ISL_82396	67	G		a	g	c	t	t	t	g	t	a	a	c	c	a	g	a	t	t	a	c	a	t	c	g	c	a	t	a	a	t	c	a	a	c	t	g	g	c	c	g	t	t	a	c	c	g	a
EPI_ISL_82397	69	G		a	g	c	t	t	t	a	t	a	a	c	c	a	g	a	t	t	a	c	a	t	c	g	c	a	t	a	a	t	c	a	a	c	t	g	g	c	c	g	t	t	a	c	c	g	a
EPI_ISL_68306	68	G		a	g	c	t	t	t	g	t	a	a	c	c	a	g	a	t	t	a	c	a	t	c	g	c	a	t	a	a	t	c	a	a	c	t	g	g	c	c	g	t	t	a	c	c	g	a
EPI_ISL_82398	64	G		a	g	c	t	t	t	g	t	a	a	c	c	a	g	a	t	t	a	c	a	t	c	g	c	a	t	a	a	t	c	a	a	c	t	g	g	c	c	g	t	t	a	c	c	g	a
EPI_ISL_83992	64	G		a	g	c	t	t	t	g	t	a	a	c	c	a	g	a	t	t	a	c	a	t	c	g	c	a	t	a	a	t	c	a	a	c	t	g	g	c	c	g	t	t	a	c	c	g	a
EPI_ISL_68308	69	G		a	g	c	t	t	t	g	t	a	a	c	c	a	g	a	t	t	a	c	a	t	c	g	c	a	t	a	a	t	c	a	a	c	t	g	g	c	c	g	t	t	a	c	c	g	a
EPI_ISL_68310	69	G		a	g	c	t	t	t	g	t	a	a	c	c	a	g	a	t	t	a	c	a	t	c	g	c	a	t	a	a	t	c	a	a	c	t	g	g	c	t	g	t	t	a	c	c	g	a
EPI_ISL_82399	69	G		a	g	c	t	t	t	g	t	a	a	c	c	a	g	a	t	t	a	c	a	t	c	g	c	a	t	a	a	t	c	a	a	c	t	g	g	c	c	g	t	t	a	c	c	g	a
EPI_ISL_82400	70	G		a	g	c	t	t	t	g	t	a	a	c	c	a	g	a	t	t	a	c	a	t	c	g	c	a	t	a	a	t	c	a	a	c	t	g	g	c	c	g	t	t	a	c	c	g	a
EPI_ISL_82401	70	G		a	g	c	t	t	t	g	t	a	a	c	c	a	g	a	t	t	a	c	a	t	c	g	c	a	t	a	a	t	c	a	a	c	t	g	g	c	c	g	t	t	a	c	c	g	a
EPI_UNK_53	70	G		n	n	n	n	n	n	n	n	n	n	n	n	n	n	n	n	n	n	n	n	n	n	n	n	n	n	n	n	n	n	n	n	n	n	n	n	n	n	n	n	n	n	n	n	n	n
EPI_ISL_82402	71	G		a	g	c	t	t	t	g	t	a	a	c	c	a	g	a	t	t	a	c	a	t	c	g	c	a	t	a	a	t	c	a	a	c	t	g	g	c	c	g	t	t	a	c	c	g	a
EPI_ISL_68271	72	G		a	g	c	t	t	t	g	t	a	a	c	c	a	g	a	t	t	a	c	a	t	c	g	c	a	t	a	a	t	c	a	a	c	t	g	a	c	c	g	t	t	a	c	c	g	a
EPI_ISL_68272	72	G		a	g	c	t	t	t	g	t	a	a	c	g	a	g	a	t	t	a	c	a	t	c	g	c	a	t	a	a	t	c	a	a	c	t	g	g	c	c	g	t	t	a	c	c	g	a
EPI_ISL_68283	70	G		a	g	c	t	t	t	g	t	a	a	c	c	a	g	a	t	t	a	c	a	t	c	g	c	a	t	a	a	t	c	a	a	c	t	g	g	c	c	g	t	t	a	c	c	g	a
EPI_ISL_82403	69	G		a	g	c	t	t	t	g	t	a	a	c	c	a	g	a	t	t	a	c	a	t	c	g	c	a	t	a	a	t	c	a	a	c	t	g	g	c	t	g	t	t	a	c	c	g	a
EPI_ISL_82404	71	G		a	g	c	t	t	t	g	t	g	a	c	c	a	g	a	t	t	a	c	a	t	c	g	c	a	t	a	a	t	c	a	a	c	t	g	g	c	c	g	t	t	a	c	c	g	a
EPI_ISL_82405	59	G		a	g	c	t	t	t	g	t	a	a	c	c	a	g	a	t	t	a	c	a	t	c	g	c	a	t	a	a	t	c	a	a	c	t	g	g	c	c	g	t	t	a	c	c	g	a
EPI_ISL_82406	59	G		a	g	c	t	t	t	g	t	a	a	c	c	a	g	a	t	t	a	c	a	t	c	g	c	a	t	a	a	t	c	a	a	c	t	g	g	c	c	g	t	t	a	c	c	g	a
EPI_ISL_82407	69	G		a	g	c	t	t	t	g	t	a	a	c	c	a	g	a	t	t	a	c	a	t	c	g	c	a	t	a	a	t	c	a	a	c	t	g	g	c	c	g	t	t	a	c	c	g	a
EPI_ISL_68301	73	G		a	g	c	t	t	t	g	t	a	a	c	c	a	g	a	t	t	a	c	a	t	c	g	c	a	t	a	a	t	c	a	a	c	t	g	g	t	c	g	t	t	a	c	c	g	a
EPI_ISL_82408	73	G		a	g	c	t	t	t	g	t	a	a	c	c	a	g	a	t	t	a	c	a	t	c	g	c	a	t	a	a	t	c	a	a	c	t	g	g	c	c	g	t	t	a	c	c	g	a
EPI_ISL_68284	73	G		a	g	c	t	t	t	g	t	a	g	c	c	a	g	a	t	t	a	c	a	t	c	g	c	a	t	a	a	t	c	a	a	c	t	g	g	c	c	g	t	t	a	c	c	g	a
EPI_ISL_68309	69	G		a	g	c	t	t	t	g	t	a	a	c	c	a	g	a	t	t	a	c	a	t	c	g	c	a	t	a	a	t	c	a	a	c	t	g	g	c	c	g	t	t	a	c	c	g	a
EPI_ISL_68273	70	G		a	g	c	t	t	t	g	t	a	a	c	c	a	g	a	t	t	a	c	a	t	c	g	c	a	t	a	a	t	c	a	a	c	t	g	g	c	c	g	t	t	a	c	c	g	a
EPI_ISL_68313	71	G		a	g	c	t	t	t	g	t	a	a	c	c	a	g	a	t	t	a	c	a	t	c	g	c	a	t	a	a	t	c	a	a	c	t	g	g	c	c	g	t	t	a	c	c	g	a
EPI_ISL_68330	73	G		a	g	c	t	t	t	g	t	a	a	c	c	a	g	a	t	t	a	c	a	t	c	g	c	a	t	a	a	t	c	a	a	c	t	g	g	t	c	g	t	t	a	c	c	g	a
EPI_ISL_68302	73	G		a	g	c	t	t	t	g	t	a	a	c	c	a	g	a	t	t	a	c	a	t	c	g	c	a	t	a	a	t	c	a	a	c	t	g	g	t	c	g	t	t	a	c	c	g	a
EPI_ISL_68311	73	G		a	g	c	t	t	t	g	t	a	a	c	c	a	g	a	t	t	a	c	a	t	c	g	c	a	t	a	a	t	c	a	a	c	t	g	g	c	t	g	t	t	a	c	c	g	a
EPI_ISL_83993	71	G		a	g	c	t	t	t	g	t	a	a	c	c	n	n	n	n	n	n	n	n	n	n	n	n	n	n	n	n	n	n	n	n	n	n	n	n	n	n	n	n	n	n	n	n	n	n
EPI_ISL_83994	74	G		a	g	c	t	t	t	g	t	a	a	c	c	a	g	a	t	t	a	c	a	t	c	g	c	a	t	a	a	t	c	a	a	c	t	g	g	c	c	g	t	t	a	c	c	g	a
EPI_ISL_68285	75	G		a	g	c	t	t	t	g	t	a	a	c	g	a	g	a	t	t	a	c	a	t	c	g	c	a	t	a	a	t	c	a	a	c	t	g	g	c	c	g	t	t	a	c	c	g	a
EPI_ISL_83995	75	G		a	g	c	t	t	t	g	t	a	a	c	c	a	g	a	t	t	a	c	a	t	c	g	c	a	t	a	a	t	c	a	a	c	t	g	g	t	c	g	t	t	a	c	c	g	a
EPI_ISL_68274	69	G		a	g	c	t	t	t	g	t	a	a	c	c	a	g	a	t	t	a	c	a	t	c	g	c	a	t	a	a	t	c	a	a	c	t	g	g	c	t	g	t	t	a	c	c	g	a
EPI_UNK_77	67	G		n	n	n	n	n	n	n	n	n	n	n	n	n	n	n	n	n	n	n	n	n	n	n	n	n	n	n	n	n	n	n	n	n	n	n	n	n	n	n	n	n	n	n	n	n	n
EPI_ISL_82409	62	G		a	g	c	t	t	t	g	t	a	a	c	c	a	g	a	t	t	a	c	a	t	c	g	c	a	t	a	a	t	c	a	a	c	t	g	g	c	c	g	t	t	a	c	c	g	a
EPI_ISL_83996	68	G		a	g	c	t	t	t	g	t	a	a	c	c	a	g	a	t	t	a	c	a	t	c	g	c	a	t	a	a	t	c	a	a	c	t	g	g	c	c	g	t	t	a	c	c	g	a
EPI_ISL_82410	71	G		a	g	c	t	t	t	g	t	a	a	c	c	a	g	a	t	t	a	c	a	t	c	g	c	a	t	a	a	t	c	a	a	c	t	g	g	c	c	g	t	t	a	c	c	g	a
EPI_ISL_83997	74	G		a	g	c	t	t	t	g	t	a	a	c	c	a	g	a	t	t	a	c	a	t	c	g	c	a	t	a	a	t	c	a	a	c	t	g	g	c	c	g	t	t	a	c	c	g	a
EPI_ISL_82411	67	G		a	g	c	t	t	t	g	t	a	a	c	c	a	g	a	t	t	a	c	a	t	c	g	c	a	t	a	a	t	c	a	a	c	t	g	g	c	c	g	t	t	a	c	c	g	a
EPI_ISL_83998	75	G		a	g	c	t	t	t	g	t	a	a	c	c	a	g	a	t	t	a	c	a	t	c	g	c	a	t	a	a	t	c	a	a	c	t	g	g	c	c	g	t	t	a	c	c	g	a
EPI_ISL_68303	75	G		a	g	c	t	t	t	g	t	a	a	c	c	a	g	a	t	t	a	c	a	t	c	g	c	a	t	a	a	t	c	a	a	c	t	g	g	c	c	g	t	t	a	c	c	g	a
EPI_ISL_83999	73	G		a	g	c	t	t	t	g	t	a	a	c	c	a	g	a	t	t	a	c	a	t	c	g	c	a	t	a	a	t	c	a	a	c	t	g	g	c	c	g	t	t	a	c	c	g	a
EPI_ISL_84000	76	G		a	g	c	t	t	t	g	t	a	a	c	c	a	g	a	t	t	a	c	a	t	c	g	c	a	t	a	a	t	c	a	a	c	t	g	g	c	c	g	t	t	a	c	c	g	a
EPI_ISL_82412	76	G		a	g	c	t	t	t	g	t	a	a	c	c	a	g	a	t	t	a	c	a	t	c	g	c	a	t	a	a	t	c	a	a	c	t	g	g	c	t	g	t	t	a	c	c	g	a
EPI_UNK_88	76	G		n	n	n	n	n	n	n	n	n	n	n	n	n	n	n	n	n	n	n	n	n	n	n	n	n	n	n	n	n	n	n	n	n	n	n	n	n	n	n	n	n	n	n	n	n	n
EPI_ISL_82413	72	G		a	g	c	t	t	t	g	t	a	a	c	c	a	g	a	t	t	a	c	a	t	c	g	c	a	t	a	a	t	c	a	a	c	t	g	g	c	c	g	t	t	a	c	c	g	a
EPI_ISL_68299	75	G		a	g	c	t	t	t	g	t	a	a	c	c	a	g	a	t	t	a	c	a	t	c	g	c	a	t	a	a	t	c	a	a	c	t	g	g	c	c	a	t	t	a	c	c	g	a
EPI_ISL_82414	76	G		a	g	c	t	t	t	g	t	a	a	c	c	a	g	a	t	t	a	c	a	t	c	g	c	a	t	a	a	t	c	a	a	c	t	g	g	c	c	g	t	t	a	c	c	g	a
EPI_ISL_82415	74	G		a	g	c	t	t	t	g	t	a	a	c	c	a	g	a	t	t	a	c	a	t	c	g	c	a	t	a	a	t	c	a	a	c	t	g	g	t	c	g	t	t	a	c	c	g	a
EPI_ISL_84001	75	G		a	g	c	t	t	t	g	t	a	a	c	c	a	g	a	t	t	a	c	a	t	c	g	c	a	t	a	a	t	c	a	a	c	t	g	g	c	c	g	t	t	a	c	c	g	a
EPI_ISL_68332	72	G		a	g	c	t	t	t	g	t	a	a	c	c	a	g	a	t	t	a	c	a	t	c	g	c	a	t	a	a	t	c	a	a	c	t	g	g	c	c	g	t	t	a	c	c	g	a
EPI_ISL_82416	75	G		a	g	c	t	t	t	g	t	a	a	c	c	a	g	a	t	t	a	c	a	t	c	g	c	a	t	a	a	t	c	a	a	c	t	g	g	c	c	g	t	t	a	c	c	g	a
EPI_ISL_82417	75	G		a	g	c	t	t	t	g	t	a	a	c	c	a	g	a	t	t	a	c	a	t	c	g	c	a	t	a	a	t	c	a	a	c	t	g	g	c	c	g	t	t	a	c	c	g	a
EPI_ISL_84002	73	G		a	g	c	t	t	t	g	t	a	a	c	c	a	g	a	t	t	a	c	a	t	c	g	c	a	t	a	a	t	c	a	a	c	t	g	g	t	c	g	t	t	a	c	c	g	a
EPI_ISL_84003	70	G		a	g	c	t	t	t	g	t	a	a	c	g	a	g	a	t	t	a	c	a	t	c	g	c	a	t	a	a	t	c	a	a	c	t	g	g	c	c	g	t	t	a	c	c	g	a
EPI_ISL_82418	77	G		a	g	c	t	t	t	g	t	a	a	c	c	a	g	a	t	t	a	c	a	t	c	g	c	a	t	a	a	t	c	a	a	c	t	g	g	c	c	g	t	t	a	c	c	g	a
EPI_ISL_82419	78	G		a	g	c	t	t	t	g	t	a	a	c	c	a	g	a	t	t	a	c	a	t	c	g	c	a	t	a	a	t	c	a	a	c	t	g	g	c	c	g	t	t	a	c	c	g	a
EPI_ISL_84004	77	G		a	g	c	t	t	t	g	t	a	a	c	c	a	g	a	t	t	a	c	a	t	c	g	c	a	t	a	a	t	c	a	a	c	t	g	g	c	t	g	t	t	a	c	c	g	a
EPI_ISL_68305	78	G		a	g	c	t	t	t	g	t	a	a	c	c	a	g	a	t	t	a	c	a	t	c	g	c	a	t	a	a	t	c	a	a	c	t	g	g	t	c	g	t	t	a	c	c	g	a
EPI_ISL_82420	73	G		a	g	c	t	t	t	g	t	a	a	c	c	a	g	a	t	t	a	c	a	t	c	g	c	a	t	a	a	t	c	a	a	c	t	g	g	c	c	g	t	t	a	c	c	g	a
EPI_ISL_84005	77	G		a	g	c	t	t	t	g	t	a	a	c	c	a	g	a	t	t	a	c	a	t	c	g	c	a	t	a	a	t	c	a	a	c	t	g	g	t	c	g	t	t	a	c	c	g	a
EPI_ISL_68290	78	G		a	g	c	t	t	t	g	t	a	a	c	c	a	g	a	t	t	a	c	a	t	c	g	c	a	t	a	a	t	c	a	a	c	t	g	g	c	c	g	t	t	a	c	c	g	a
EPI_ISL_84006	73	G		a	g	c	t	t	t	g	t	a	a	c	c	a	g	a	t	t	a	c	a	t	c	g	c	a	t	a	a	t	c	a	a	c	t	g	g	c	c	g	t	t	a	c	c	g	a
EPI_ISL_82421	78	G		a	g	c	t	t	t	g	t	a	a	c	c	a	g	a	t	t	a	c	a	t	c	g	c	a	t	a	a	t	c	a	a	c	t	g	g	c	c	g	t	t	a	c	c	g	a
EPI_ISL_82422	74	G		a	g	c	t	t	t	g	t	a	a	c	c	a	g	a	t	t	a	c	a	t	c	g	c	a	t	a	a	t	c	a	a	c	t	g	g	t	c	g	t	t	a	c	c	g	a
EPI_UNK_109	78	G		n	n	n	n	n	n	n	n	n	n	n	n	n	n	n	n	n	n	n	n	n	n	n	n	n	n	n	n	n	n	n	n	n	n	n	n	n	n	n	n	n	n	n	n	n	n
EPI_ISL_82423	81	G		a	g	c	t	t	t	g	t	a	a	c	c	a	g	a	t	t	a	c	a	t	c	g	c	a	t	a	a	t	c	a	a	c	t	g	g	t	c	g	t	t	a	c	c	g	a
EPI_ISL_82424	80	G		a	g	c	t	t	t	g	t	a	a	c	c	a	g	a	t	t	a	c	a	t	c	g	c	a	t	a	a	t	c	a	a	c	t	g	g	c	c	g	t	t	a	c	c	g	a
EPI_ISL_84007	80	G		a	g	c	t	t	t	g	t	a	a	c	c	a	g	a	t	t	a	c	a	t	c	g	c	a	t	a	a	t	c	a	a	c	t	g	g	c	c	g	t	t	a	c	c	g	a
EPI_ISL_82425	80	G		a	g	c	t	t	t	g	t	a	a	c	c	a	g	a	t	t	a	c	a	t	c	g	c	a	t	a	a	t	c	a	a	c	t	g	g	c	c	g	t	t	a	c	c	g	a
EPI_ISL_84008	79	G		a	g	c	t	t	t	g	t	a	a	c	c	a	g	a	t	t	a	c	a	t	c	g	c	a	t	a	a	t	c	a	a	c	t	g	g	c	c	g	t	t	a	c	c	g	a
EPI_ISL_84009	79	G		a	g	c	t	t	t	g	t	a	a	c	c	a	g	a	t	t	a	c	a	t	c	g	c	a	t	a	a	t	c	a	a	c	t	g	g	c	c	g	t	t	a	c	c	g	a
EPI_ISL_82426	78	G		a	g	c	t	t	t	g	t	a	a	c	c	a	g	a	t	t	a	c	a	t	c	g	c	a	t	a	a	t	c	a	a	c	t	g	g	c	c	g	t	t	a	c	c	g	a
EPI_ISL_68291	71	G		a	g	c	t	t	t	g	t	a	a	c	c	a	g	a	t	t	a	c	a	t	c	g	c	a	t	a	a	t	c	a	a	c	t	g	g	c	c	g	t	t	a	c	c	g	a
EPI_ISL_82427	77	G		a	g	c	t	t	t	g	t	a	a	c	c	a	g	a	t	t	a	c	a	t	c	g	c	a	t	a	a	t	c	a	a	c	t	g	g	c	c	g	t	t	a	c	c	g	a
EPI_ISL_84010	78	G		a	g	c	t	t	t	g	t	a	a	c	c	a	g	a	t	t	a	c	a	t	c	g	c	a	t	a	a	t	c	a	a	c	t	g	g	c	c	g	t	t	a	c	c	g	a
EPI_UNK_120	75	G		n	n	n	n	n	n	n	n	n	n	n	n	n	n	n	n	n	n	n	n	n	n	n	n	n	n	n	n	n	n	n	n	n	n	n	n	n	n	n	n	n	n	n	n	n	n
EPI_ISL_82428	66	G		a	g	c	t	t	t	g	t	a	a	c	c	a	g	a	t	t	a	c	a	t	c	g	c	a	t	a	a	t	c	a	a	c	t	g	g	c	c	g	t	t	a	c	c	g	a
EPI_ISL_68336	81	G		a	g	c	t	t	t	g	t	a	a	c	c	a	g	a	t	t	a	c	a	t	c	g	c	a	t	a	a	t	c	a	a	c	t	g	g	c	c	g	t	t	a	c	c	g	a
EPI_ISL_82429	81	G		a	g	c	t	t	t	g	t	a	a	c	c	a	g	a	t	t	a	c	a	t	c	g	c	a	t	a	a	t	c	a	a	c	t	g	g	t	c	g	t	t	a	c	c	g	a
EPI_ISL_84011	70	G		a	g	c	t	t	t	g	t	a	a	c	c	a	g	a	t	t	a	c	a	t	c	g	c	a	t	a	g	t	c	a	a	c	t	g	g	c	c	g	t	t	a	c	c	g	a
EPI_ISL_68337	81	G		a	g	c	t	t	t	g	t	a	a	c	c	a	g	a	t	t	a	c	a	t	c	g	c	a	t	a	a	t	c	a	a	c	t	g	g	c	c	g	t	t	a	c	c	g	a
EPI_ISL_84012	81	G		a	g	c	t	t	t	g	t	a	a	c	c	a	g	a	t	t	a	c	a	t	c	g	c	a	t	a	a	t	c	a	a	c	t	g	g	c	c	g	t	t	a	c	c	g	a
EPI_ISL_84013	81	G		a	g	c	t	t	t	g	t	a	a	c	c	a	g	a	t	t	a	c	a	t	c	g	c	a	t	a	a	t	c	a	a	c	t	g	g	c	c	g	t	t	a	c	c	g	a
EPI_ISL_84014	81	G		a	g	c	t	t	t	g	t	a	a	c	c	a	g	a	t	t	a	c	a	t	c	g	c	a	t	a	a	t	c	a	a	c	t	g	g	c	c	g	t	t	a	c	c	g	a
EPI_ISL_82430	81	G		a	g	c	t	t	t	g	t	a	a	c	c	a	g	a	t	t	a	c	a	t	c	g	c	a	t	a	a	t	c	a	a	c	t	g	g	t	c	g	t	t	a	c	c	g	a
EPI_ISL_82431	81	G		a	g	c	t	t	t	g	t	a	a	c	c	a	g	a	t	t	a	c	a	t	c	g	c	a	t	a	a	t	c	a	a	c	t	g	g	c	c	g	t	t	a	c	c	g	a
EPI_ISL_68312	82	G		a	g	c	t	t	t	g	t	a	a	c	c	a	g	a	t	t	a	c	a	t	c	g	c	a	t	a	a	t	c	a	a	c	t	g	g	c	t	g	t	t	a	c	c	g	a
EPI_ISL_68292	82	G		a	g	c	t	t	t	g	t	a	a	c	c	a	g	a	t	t	a	c	a	t	c	g	c	a	t	a	a	t	c	a	a	c	t	g	g	c	c	g	t	t	a	c	c	g	a
EPI_ISL_84015	82	G		a	g	c	t	t	t	g	t	a	a	c	c	a	g	a	t	t	a	c	a	t	c	g	c	a	t	a	a	t	c	a	a	c	t	g	g	c	c	g	t	t	a	c	c	g	a
EPI_ISL_68293	82	G		a	g	c	t	t	t	g	t	a	a	c	c	a	g	a	t	t	a	c	a	t	c	g	c	a	t	a	a	t	c	a	a	c	t	g	g	c	c	g	t	t	a	c	c	g	a
EPI_ISL_82432	82	G		a	g	c	t	t	t	g	t	a	a	c	c	a	g	a	t	t	a	c	a	t	c	g	c	a	t	a	a	t	c	a	a	c	t	g	g	c	c	g	t	t	a	c	c	g	a
EPI_ISL_84016	82	G		a	g	c	t	t	t	g	t	a	a	c	c	a	g	a	t	t	a	c	a	t	c	g	c	a	t	a	a	t	c	a	a	c	t	g	g	c	c	g	t	t	a	c	c	g	a
EPI_UNK_137	82	G		n	n	n	n	n	n	n	n	n	n	n	n	n	n	n	n	n	n	n	n	n	n	n	n	n	n	n	n	n	n	n	n	n	n	n	n	n	n	n	n	n	n	n	n	n	n
EPI_ISL_68304	82	G		a	g	c	t	t	t	g	t	a	a	c	c	a	g	a	t	t	a	c	a	t	c	g	c	a	t	a	a	t	c	a	a	c	t	g	g	t	c	g	t	t	a	c	c	g	a
EPI_ISL_84017	83	G		a	g	c	t	t	t	g	t	a	a	c	c	a	g	a	t	t	a	c	a	t	c	g	c	a	t	a	a	t	c	a	a	c	t	g	g	c	c	g	t	t	a	c	c	g	a
EPI_ISL_68331	82	G		a	g	c	t	t	t	g	t	a	a	c	c	a	g	a	t	t	a	c	a	t	c	g	c	a	t	a	a	t	c	a	a	c	t	g	g	c	c	g	t	t	a	c	c	g	a
EPI_ISL_68333	82	G		a	g	c	t	t	t	g	t	a	a	c	c	a	g	a	t	t	a	c	a	t	c	g	c	a	t	a	a	t	c	a	a	c	t	g	g	c	c	g	t	t	a	c	c	g	a
EPI_UNK_142	82	C		n	n	n	n	n	n	n	n	n	n	n	n	n	n	n	n	n	n	n	n	n	n	n	n	n	n	n	n	n	n	n	n	n	n	n	n	n	n	n	n	n	n	n	n	n	n
EPI_ISL_68294	83	G		a	g	c	t	t	t	g	t	a	a	c	c	a	g	a	t	t	a	c	a	t	c	g	c	a	t	a	a	t	c	a	a	c	t	g	g	c	c	g	t	t	a	c	c	g	a
EPI_ISL_68334	83	G		a	g	c	t	t	t	g	t	a	a	c	c	a	g	a	t	t	a	c	a	t	c	g	c	a	t	a	a	t	c	a	a	c	t	g	g	c	c	g	t	t	a	c	c	g	a
EPI_ISL_68323	83	G		a	g	c	t	t	t	g	t	a	a	c	c	a	g	a	t	t	a	c	a	t	c	g	c	a	t	a	a	t	c	a	a	c	t	g	g	c	c	g	t	t	a	c	c	g	a
EPI_ISL_82433	84	G		a	g	c	t	t	t	g	t	a	a	c	c	a	g	a	t	t	a	c	a	t	c	g	c	a	t	a	a	t	c	a	a	c	t	g	g	c	c	g	t	t	a	c	c	g	a
EPI_ISL_84018	85	G		a	g	c	t	t	c	g	t	a	a	c	c	a	g	a	t	t	a	c	a	t	c	g	c	a	t	a	a	t	c	a	a	c	t	g	g	c	c	g	t	t	a	c	c	g	a
EPI_ISL_68352	84	G		a	g	c	t	t	t	g	t	a	a	c	c	a	g	a	t	t	a	c	a	t	c	g	c	a	t	a	a	t	c	a	a	c	t	g	g	t	c	g	t	t	a	c	c	g	a
EPI_ISL_84019	84	G		a	g	c	t	t	t	g	t	a	a	c	c	a	g	a	t	t	a	c	a	t	c	g	c	a	t	a	a	t	c	a	a	c	t	g	g	c	c	g	t	t	a	c	c	g	a
EPI_ISL_84020	85	G		a	g	c	t	t	t	g	t	a	a	c	c	a	g	a	t	t	a	c	a	t	c	g	c	a	t	a	a	t	c	a	a	c	t	g	g	c	c	g	t	t	a	c	c	g	a
EPI_ISL_84021	82	G		a	g	c	t	t	t	g	t	a	a	c	c	a	g	a	t	t	a	c	a	t	c	g	c	a	t	a	a	t	c	a	a	c	t	g	g	c	c	g	t	t	a	c	c	g	a
EPI_ISL_68335	83	G		a	g	c	t	t	t	g	t	a	a	c	c	a	g	a	t	t	a	c	a	t	c	g	c	a	t	a	a	t	c	a	a	c	t	g	g	c	c	a	t	t	a	c	c	g	a
EPI_ISL_84022	84	G		a	g	c	t	t	t	g	t	a	a	c	c	a	g	a	t	t	a	c	a	t	c	g	c	a	t	a	a	t	c	a	a	c	t	g	g	c	c	g	t	t	a	c	c	g	a
EPI_ISL_82434	86	G		a	g	c	t	t	t	g	t	a	a	c	c	a	g	a	t	t	a	c	a	t	c	g	c	a	t	a	a	t	c	a	a	c	t	g	g	c	c	g	t	t	a	c	c	g	a
EPI_ISL_82435	86	G		a	g	c	t	t	t	g	t	a	a	c	c	a	g	a	t	t	a	c	a	t	c	g	c	a	t	a	a	t	c	a	a	c	t	g	g	c	c	g	t	t	a	c	c	g	a
EPI_ISL_68307	86	G		a	g	c	t	t	t	g	t	a	a	c	c	a	g	a	t	t	a	c	a	t	c	g	c	a	t	a	a	t	c	a	a	c	t	g	g	c	c	g	t	t	a	c	c	g	a
EPI_ISL_82436	86	G		a	g	c	t	t	t	g	t	a	a	c	c	a	g	a	t	t	a	c	a	t	c	g	c	a	t	a	a	t	c	a	a	c	t	g	g	t	c	g	t	t	a	c	c	g	a
EPI_ISL_84023	75	G		a	g	c	t	t	t	g	t	a	a	c	c	a	g	a	t	t	a	c	a	t	c	g	c	a	t	a	a	t	c	a	a	c	t	g	g	c	c	g	t	t	a	c	c	g	a
EPI_ISL_82437	86	G		a	g	c	t	t	t	g	t	a	a	c	c	a	g	a	t	t	a	c	a	t	c	g	c	a	t	a	a	t	c	a	a	c	t	g	g	c	c	g	t	t	a	c	c	g	a
EPI_ISL_82438	86	G		a	g	c	t	t	t	g	t	a	a	c	c	a	g	a	t	t	a	c	a	t	c	g	c	a	t	a	a	t	c	a	a	c	t	g	g	c	c	g	t	t	a	c	c	g	a
EPI_ISL_82439	86	G		a	g	c	t	t	t	g	t	a	a	c	c	a	g	a	t	t	a	c	a	t	c	g	c	a	t	a	a	t	c	a	a	c	t	g	g	c	c	g	t	t	a	c	c	g	a
EPI_ISL_82440	87	G		a	g	c	t	t	t	g	t	a	a	c	c	a	g	a	t	t	a	c	a	t	c	g	c	a	t	a	a	t	c	a	a	c	t	g	g	c	c	g	t	t	a	c	c	g	a
EPI_ISL_82441	87	G		a	g	c	t	t	t	g	t	a	a	c	c	a	g	a	t	t	a	c	a	t	c	g	c	a	t	a	a	t	c	a	a	c	t	g	g	c	c	g	t	t	a	c	c	g	a
EPI_ISL_82442	87	G		a	g	c	t	t	t	g	t	a	a	c	c	a	g	a	t	t	a	c	a	t	c	g	c	a	t	a	a	t	c	a	a	c	t	g	g	c	c	g	t	t	a	c	c	g	a
EPI_ISL_84024	87	G		a	g	c	t	t	t	g	t	a	a	c	c	a	g	a	t	t	a	c	a	t	c	g	c	a	t	a	a	t	c	a	a	c	t	g	g	c	c	g	t	t	a	c	c	g	a
EPI_ISL_68295	87	G		a	g	c	t	t	t	g	t	a	a	c	c	a	g	a	t	t	a	c	a	t	c	g	c	a	t	a	a	t	c	a	a	c	t	g	g	c	c	g	t	t	a	c	c	g	a
EPI_ISL_82443	85	G		a	g	c	t	t	t	g	t	a	a	c	c	a	g	a	t	t	a	c	a	t	c	g	c	a	t	a	a	t	c	a	a	c	t	g	g	c	c	g	t	t	a	c	c	g	a
EPI_ISL_82444	87	G		a	g	c	t	t	t	g	t	a	a	c	c	a	g	a	t	t	a	c	a	t	c	g	c	a	t	a	a	t	c	a	a	c	t	g	g	c	c	g	t	t	a	c	c	g	a
EPI_ISL_82445	87	G		a	g	c	t	t	t	g	t	a	a	c	c	a	g	a	t	t	a	c	a	t	c	g	c	a	t	a	a	t	c	a	a	c	t	g	g	c	c	g	t	t	a	c	c	g	a
EPI_ISL_82446	88	G		a	g	c	t	t	t	g	t	a	a	c	c	a	g	a	t	t	a	c	a	t	c	g	c	a	t	a	a	t	c	a	a	c	t	g	g	c	c	g	t	t	a	c	c	g	a
EPI_ISL_82447	88	G		a	g	c	t	t	t	g	t	a	a	c	c	a	g	a	t	t	a	c	a	t	c	g	c	a	t	a	a	t	c	a	a	c	t	g	g	c	c	g	t	t	a	c	c	g	a
EPI_ISL_82448	88	G		a	g	c	t	t	t	g	t	a	a	c	c	a	g	a	t	t	a	c	a	t	c	g	c	a	t	a	g	t	c	a	a	c	t	g	g	c	c	g	t	t	a	c	c	g	a
EPI_ISL_82449	89	G		a	g	c	t	t	t	g	t	a	a	c	c	a	g	a	t	t	a	c	a	t	c	g	c	a	t	a	g	t	c	a	a	c	t	g	g	c	c	g	t	t	a	c	c	g	a
EPI_ISL_82450	89	G		a	g	c	t	t	t	g	t	a	a	c	c	a	g	a	t	t	a	c	a	t	c	g	c	a	t	a	a	t	c	a	a	c	t	g	g	c	c	g	t	t	a	c	c	g	a
EPI_ISL_68338	89	G		a	g	c	t	t	t	g	t	a	a	c	c	a	g	a	t	t	a	c	a	t	c	g	c	a	t	a	a	t	c	a	a	c	t	g	g	c	c	g	t	t	a	c	c	g	a
EPI_ISL_68314	89	G		a	g	c	t	t	t	g	t	a	a	c	c	a	g	a	t	t	a	c	a	t	c	g	c	a	t	a	g	t	c	a	a	c	t	g	g	c	c	g	t	t	a	c	c	g	a
EPI_ISL_68340	89	G		a	g	c	t	t	t	g	t	a	a	c	c	a	g	a	t	t	a	c	a	t	c	g	c	a	t	a	a	t	c	a	a	c	t	g	g	c	c	g	t	t	a	c	c	g	a
EPI_ISL_82451	89	G		a	g	c	t	t	c	g	t	a	a	c	c	a	g	a	t	t	a	c	a	t	c	g	c	a	t	a	a	t	c	a	a	c	t	g	g	c	c	g	t	t	a	c	c	g	a
EPI_ISL_82452	89	G		a	g	c	t	c	t	g	t	a	a	c	c	a	g	a	t	t	a	c	a	t	c	g	c	a	t	a	a	t	c	a	a	c	t	g	g	c	c	a	t	t	a	c	c	g	a
EPI_ISL_82453	88	G		a	g	c	t	t	t	g	t	a	a	c	c	a	g	a	t	t	a	c	a	t	c	g	c	a	t	a	a	t	c	a	a	c	t	g	g	t	c	g	t	t	a	c	c	g	a
EPI_ISL_84025	88	G		a	g	c	t	t	t	g	t	a	a	c	c	a	g	a	t	t	a	c	a	t	c	g	c	a	t	a	g	t	c	a	a	c	t	g	g	c	c	g	t	t	a	c	c	g	a
EPI_ISL_82454	90	G		a	g	c	t	t	t	g	t	a	a	c	c	a	g	a	t	t	a	c	a	t	c	g	c	a	t	a	a	t	c	a	a	c	t	g	g	c	c	g	t	t	a	c	c	g	a
EPI_ISL_68296	89	G		a	g	c	t	t	t	g	t	a	a	c	c	a	g	a	t	t	a	c	a	t	c	g	c	a	t	a	a	t	c	a	a	c	t	g	g	c	c	g	t	t	a	c	c	g	a
EPI_ISL_82455	89	G		a	g	c	t	t	t	g	t	a	a	c	c	a	g	a	t	t	a	c	a	t	c	g	c	a	t	a	a	t	c	a	a	c	t	g	g	c	c	g	t	t	a	c	c	g	a
EPI_ISL_82456	91	G		a	g	c	t	t	t	g	t	a	a	c	c	a	g	a	t	t	a	c	a	t	c	g	c	a	t	a	a	t	c	a	a	c	t	g	g	c	c	g	t	t	a	c	c	g	a
EPI_ISL_68341	91	C		a	g	c	t	t	t	g	t	a	a	c	c	a	g	a	t	t	a	c	a	t	c	g	c	a	t	a	a	t	c	a	a	c	t	g	g	c	t	g	t	t	a	c	c	g	a
EPI_UNK_187	89	G		n	n	n	n	n	n	n	n	n	n	n	n	n	n	n	n	n	n	n	n	n	n	n	n	n	n	n	n	n	n	n	n	n	n	n	n	n	n	n	n	n	n	n	n	n	n
EPI_ISL_82457	87	G		a	g	c	t	t	t	g	t	a	a	c	c	a	g	a	t	t	a	c	a	t	c	g	c	a	t	a	a	t	c	a	a	c	t	g	g	c	c	g	t	t	a	c	c	g	a
EPI_ISL_84026	83	G		a	g	c	t	t	t	g	t	a	a	c	c	a	g	a	t	t	a	c	a	t	c	g	c	a	t	a	a	t	c	a	a	c	t	g	g	c	c	g	t	t	a	c	c	g	a
EPI_ISL_68324	92	G		a	g	c	t	t	t	g	t	a	a	c	c	a	g	a	t	t	a	c	a	t	c	g	c	a	t	a	a	t	c	a	a	c	t	g	g	c	c	g	t	t	a	c	c	g	a
EPI_ISL_68275	92	L		a	g	c	t	t	t	g	t	a	a	c	c	a	g	a	t	t	a	c	a	t	c	g	c	a	t	a	a	t	n	n	n	n	n	n	n	n	n	n	t	t	a	c	c	g	a
EPI_ISL_82458	92	L		a	g	c	t	t	t	a	t	a	a	c	c	a	g	a	t	t	a	c	a	t	c	g	c	a	t	a	a	t	c	a	a	c	t	g	g	c	c	g	t	t	a	c	c	g	a
EPI_ISL_82459	93	L		a	g	c	t	t	t	g	t	a	a	c	c	a	g	a	t	t	a	c	a	t	c	g	c	a	t	a	a	t	c	a	a	c	t	g	g	c	c	g	t	t	a	c	c	g	a
EPI_ISL_68297	94	G		a	g	c	t	t	t	g	t	a	a	c	c	a	g	a	t	t	a	c	a	t	c	g	c	a	t	a	a	t	c	a	a	c	t	g	g	c	c	g	t	t	a	c	c	g	a
EPI_ISL_68342	95	G		a	g	c	t	t	t	g	t	a	a	c	c	a	g	a	t	t	a	c	a	t	c	g	c	a	t	a	a	t	c	a	a	c	t	g	g	c	c	g	t	t	a	c	c	g	a
EPI_ISL_68325	95	L		a	g	c	t	t	t	g	t	a	a	c	c	a	g	a	t	t	a	c	a	t	c	g	c	a	t	a	a	t	c	a	a	c	t	g	g	c	c	g	t	t	a	c	c	g	a
EPI_ISL_82460	96	L		a	g	c	t	t	t	g	t	a	a	c	c	a	g	a	t	t	a	c	a	t	c	g	c	a	t	a	a	t	c	a	a	c	t	g	g	c	c	g	t	t	a	c	c	g	a
EPI_ISL_84027	96	G		a	g	c	t	t	t	g	t	a	a	c	c	a	g	a	t	t	a	c	a	t	c	g	c	a	t	a	a	t	c	a	a	c	t	g	g	c	c	g	t	t	a	c	c	g	a
EPI_ISL_68298	96	G		a	g	c	t	t	t	g	t	a	a	c	c	a	g	a	t	t	a	c	a	t	c	g	c	a	t	a	a	t	c	a	a	c	t	g	g	c	c	g	t	t	a	c	c	g	a
EPI_ISL_84028	96	G		a	g	c	t	t	t	g	t	a	a	c	c	a	g	a	t	t	a	c	a	t	c	g	c	a	t	a	a	t	c	a	a	c	t	g	g	c	c	g	t	t	a	c	c	g	a
EPI_ISL_68345	98	C		a	g	c	t	t	t	g	t	a	a	c	c	a	g	a	t	t	a	c	a	t	c	g	c	a	t	a	a	t	c	a	a	c	t	g	g	c	t	g	t	t	a	c	c	g	a
EPI_ISL_68348	96	L		a	g	c	t	t	t	g	t	a	a	c	c	a	g	a	t	t	a	c	a	t	c	g	c	a	t	a	a	t	c	a	a	c	t	g	g	c	c	g	t	t	a	c	c	g	a
EPI_ISL_68327	99	L		a	g	c	t	t	t	g	t	a	a	c	c	a	g	a	t	t	a	c	a	t	c	g	c	a	t	a	n	n	n	n	n	n	n	n	n	n	n	n	n	n	n	n	n	n	n
EPI_ISL_68326	99	L		a	g	c	t	t	t	a	t	a	a	c	c	a	g	a	t	t	a	c	a	t	c	g	n	n	n	n	n	n	n	n	n	n	n	n	n	n	n	n	n	n	n	n	n	n	n
EPI_ISL_68316	98	L		a	g	c	t	t	t	g	t	a	a	c	c	a	g	a	t	t	a	c	a	t	c	g	c	a	t	a	n	n	n	n	n	n	n	n	n	n	n	n	n	n	n	n	n	n	n
EPI_ISL_82461	98	L		a	g	c	t	t	t	a	t	a	a	c	c	a	g	a	t	c	c	a	g	g	c	t	n	n	n	n	n	n	n	n	n	n	n	n	n	n	n	n	n	n	n	n	n	n	n
EPI_ISL_68318	100	L		a	g	c	t	c	t	g	t	a	a	c	c	a	g	a	t	t	a	c	a	t	c	g	c	a	t	a	a	t	n	n	n	n	n	n	n	n	n	n	n	n	n	n	n	n	a
EPI_ISL_68350	99	G		a	g	c	t	t	t	g	t	a	a	c	c	a	g	a	t	t	a	c	a	t	c	g	c	a	t	a	a	t	c	a	a	c	t	g	g	c	c	g	t	t	a	c	c	g	a
EPI_ISL_84029	102	L		a	g	c	t	t	t	g	t	a	a	c	c	a	n	n	n	n	n	n	n	n	n	n	n	n	n	n	n	n	n	n	n	n	n	n	n	n	n	n	n	t	a	c	c	g	a
EPI_ISL_68319	101	L		a	g	c	t	t	t	g	t	a	a	c	c	a	g	a	t	t	a	c	a	t	c	g	c	a	t	a	a	t	c	a	a	c	t	g	g	c	t	g	t	t	a	c	c	g	a
EPI_ISL_82462	102	L		a	g	c	t	t	t	g	t	a	a	c	c	a	g	a	t	t	a	c	a	t	c	g	c	a	t	a	a	t	c	a	a	c	t	g	g	c	c	g	t	t	a	c	c	g	a
EPI_ISL_84030	102	L		a	g	c	t	t	t	g	t	a	a	c	c	a	g	a	t	t	a	c	a	t	c	g	c	a	t	a	a	t	c	a	n	n	n	n	n	n	n	n	n	n	n	n	n	n	n
EPI_ISL_68288	101	L		a	g	c	t	t	t	g	t	a	a	c	c	a	g	a	t	t	a	c	a	t	c	g	c	a	t	a	a	t	c	a	a	c	t	g	g	c	c	g	t	t	a	c	c	g	a
EPI_ISL_68328	101	L		a	g	c	t	t	t	g	t	a	a	c	c	a	g	a	t	t	a	c	a	t	c	g	c	a	t	a	a	t	c	a	n	n	n	n	n	n	n	n	n	n	n	n	n	n	n
EPI_UNK_215	103	L		n	n	n	n	n	n	n	n	n	n	n	n	n	n	n	n	n	n	n	n	n	n	n	n	n	n	n	n	n	n	n	n	n	n	n	n	n	n	n	n	n	n	n	n	n	n
EPI_ISL_68349	103	L		a	g	c	t	t	t	g	t	a	a	c	c	a	g	a	t	t	a	c	a	t	c	g	c	a	t	a	a	t	c	a	a	c	t	g	g	c	c	g	t	t	a	c	c	g	a
EPI_ISL_68276	103	L		a	g	c	t	t	t	g	t	a	a	c	c	a	g	a	t	t	a	c	a	t	c	g	c	a	t	a	a	t	c	a	a	c	t	g	g	c	c	g	t	t	a	c	c	g	a
EPI_ISL_68343	104	C		a	g	c	t	t	t	g	t	a	a	c	c	a	g	a	t	t	a	c	a	t	c	g	c	a	t	a	a	t	c	a	a	c	t	g	g	c	t	g	t	t	a	c	c	g	a
EPI_ISL_68320	105	L		a	g	c	t	t	t	g	t	a	a	c	c	a	g	a	t	t	a	c	a	t	c	g	c	a	t	a	n	n	n	n	n	n	n	n	n	n	n	n	n	n	n	n	n	n	n
EPI_ISL_82463	105	C		a	g	c	t	t	t	g	t	a	a	c	c	a	g	a	t	t	a	c	a	t	c	g	c	a	t	a	a	t	c	a	a	c	t	g	g	c	t	g	t	t	a	c	c	g	a
EPI_ISL_82464	107	L		a	g	c	t	t	t	g	t	a	a	c	c	a	g	a	t	t	a	c	a	t	c	g	c	a	t	a	a	t	c	a	n	n	n	n	n	n	n	n	n	n	n	n	n	n	n
EPI_ISL_68344	107	L		a	g	c	t	t	t	g	t	a	a	c	c	a	g	a	t	t	a	c	a	t	c	g	c	a	t	a	a	t	c	a	a	c	t	g	g	c	t	g	t	t	a	c	c	g	a
EPI_ISL_68277	107	L		a	g	c	t	t	t	g	t	a	a	c	c	a	g	a	t	t	a	c	a	t	c	g	c	a	t	a	a	t	c	a	a	c	t	g	g	c	c	g	t	t	a	c	c	g	a
EPI_UNK_224	108	L		n	n	n	n	n	n	n	n	n	n	n	n	n	n	n	n	n	n	n	n	n	n	n	n	n	n	n	n	n	n	n	n	n	n	n	n	n	n	n	n	n	n	n	n	n	n
EPI_ISL_68286	109	L		a	g	c	t	t	t	g	t	a	a	c	c	a	g	a	t	t	a	c	a	t	c	g	c	a	t	g	a	t	c	a	a	c	t	g	g	c	c	g	t	t	a	c	c	g	a
EPI_ISL_82465	109	L		a	g	c	t	t	t	g	t	a	a	c	c	a	g	a	t	t	a	c	a	t	c	g	c	a	t	g	a	t	c	a	a	c	t	g	g	c	c	g	t	t	a	c	c	g	a
EPI_ISL_68329	111	L		a	g	c	t	t	t	g	t	a	a	c	c	a	g	a	t	t	a	c	a	t	c	g	c	a	t	a	n	n	n	n	n	n	n	n	n	n	n	n	n	n	n	n	n	n	n
EPI_ISL_68321	110	L		a	g	c	t	t	t	g	t	a	a	c	c	a	g	a	t	t	a	c	a	t	c	g	c	a	t	a	n	n	n	n	n	n	n	n	n	n	n	n	n	n	n	n	n	n	n
EPI_ISL_82466	110	L		a	g	c	t	t	t	g	t	a	a	c	c	a	g	a	t	t	a	c	a	t	c	g	c	a	t	a	a	t	c	a	a	c	t	g	g	c	c	g	t	t	a	c	c	g	a
EPI_ISL_82467	111	L		a	g	c	t	t	t	g	t	a	a	c	c	a	g	a	t	t	a	c	a	t	c	g	c	a	t	g	a	t	c	a	a	c	t	g	g	c	c	g	t	t	a	c	c	g	a
EPI_ISL_68278	107	L		a	g	c	t	c	t	g	t	a	a	c	c	a	g	a	t	t	a	c	a	t	c	g	c	a	t	a	a	t	c	a	a	c	t	g	g	c	c	g	t	t	a	c	c	g	a
EPI_ISL_68322	112	L		a	g	c	t	c	t	g	t	a	a	c	c	a	g	a	t	t	a	c	a	t	c	g	c	a	t	a	a	t	c	a	a	c	t	g	g	c	c	g	t	t	a	c	c	g	a
EPI_ISL_68346	113	C		a	g	c	t	t	t	g	t	a	a	c	c	a	g	a	t	t	a	c	a	t	c	g	c	a	t	a	a	t	c	a	a	c	t	g	g	c	t	g	t	t	a	c	c	g	a
EPI_ISL_68351	113	L		a	g	c	t	t	t	g	t	a	a	c	c	a	g	a	t	t	a	c	a	t	c	g	c	a	t	a	n	n	n	n	n	n	n	n	n	n	n	n	n	n	n	n	n	n	n
EPI_ISL_82468	114	C		a	g	c	t	t	t	g	t	a	a	c	c	a	g	a	t	t	a	c	a	t	c	g	c	a	t	a	a	t	c	a	a	c	t	g	g	c	t	g	t	t	a	c	c	g	a
EPI_ISL_82469	114	C		a	g	c	t	t	t	g	t	a	a	c	c	a	g	a	t	t	a	c	a	t	c	g	c	a	t	a	a	t	c	a	a	c	t	g	g	c	t	g	t	t	a	c	c	g	a
EPI_ISL_84031	118	L		a	g	c	t	t	t	g	t	a	a	c	c	a	g	a	t	t	a	c	a	t	c	g	c	a	t	a	n	n	n	n	n	n	n	n	n	n	n	n	n	n	n	n	n	n	n
EPI_ISL_68347	124	S		a	g	c	t	t	t	g	t	a	a	c	c	a	g	a	t	t	a	c	a	t	c	g	c	a	t	a	a	t	c	a	a	c	t	g	g	c	t	g	t	t	a	c	c	g	a
EPI_UNK_239	128	L		n	n	n	n	n	n	n	n	n	n	n	n	n	n	n	n	n	n	n	n	n	n	n	n	n	n	n	n	n	n	n	n	n	n	n	n	n	n	n	n	n	n	n	n	n	n
EPI_ISL_82472	83	G		a	g	c	t	t	t	g	t	a	a	c	c	a	g	a	t	t	a	c	a	t	c	g	c	a	t	a	a	t	c	a	a	c	t	g	g	t	c	g	t	t	a	c	c	g	a
EPI_UNK_241	108	L		n	n	n	n	n	n	n	n	n	n	n	n	n	n	n	n	n	n	n	n	n	n	n	n	n	n	n	n	n	n	n	n	n	n	n	n	n	n	n	n	n	n	n	n	n	n
[truncated: 66 more columns]

## Sheet: H7N7 PB2
ID	sampling_time	location		SNP
			frequency	742	583	409	513	1	1	1	1	1	1	3	1	2	1	1	1	1	1	2	1	1	1	1	1	1	1	1	1	1	1	1	1	2	1	1	1	1	1	1	1	1	1	1	1	1	1
EPI_ISL_82373	58	G		a	g	c	t	t	a	a	a	g	g	c	a	g	t	c	t	t	g	g	c	a	c	c	a	c	a	g	c	c	a	a	a	a	g	c	a	a	c	g	t	g	g	t	a	g	a
EPI_ISL_82374	58	G		a	g	c	t	t	a	a	a	g	g	c	a	g	t	c	t	t	g	g	c	a	c	c	a	c	a	g	c	c	a	a	a	a	g	c	a	a	c	g	t	g	g	t	a	g	a
EPI_ISL_83984	58	G		a	g	c	t	t	a	a	a	g	t	c	a	g	t	c	t	t	g	g	c	g	c	c	a	c	a	g	c	c	a	a	a	a	g	c	g	a	c	g	t	g	g	t	a	g	a
EPI_ISL_83985	58	G		a	g	c	t	t	a	a	a	g	t	c	a	g	t	t	t	t	g	g	c	g	c	c	a	c	a	g	c	c	a	a	a	a	g	c	g	a	c	g	t	g	g	t	a	g	a
EPI_ISL_67934	58	G		a	g	c	t	t	a	a	a	g	g	c	a	g	t	c	t	t	g	g	c	a	c	c	a	c	a	g	c	c	a	a	a	a	g	c	a	a	c	g	t	g	g	t	a	g	a
EPI_ISL_83986	59	G		a	g	c	t	t	a	a	a	g	g	c	a	g	t	c	t	t	g	g	c	g	c	c	a	c	a	g	c	c	a	a	a	a	g	c	a	a	c	g	t	g	g	t	a	g	a
EPI_UNK_7	61	G		n	n	n	n	n	n	n	n	n	n	n	n	n	n	n	n	n	n	n	n	n	n	n	n	n	n	n	n	n	n	n	n	n	n	n	n	n	n	n	n	n	n	n	n	n	n
EPI_ISL_82375	59	G		a	g	c	t	t	a	a	a	g	g	c	a	g	t	c	t	t	g	g	c	g	c	c	a	c	a	g	c	c	a	a	a	a	g	c	a	a	c	g	t	g	g	t	a	g	a
EPI_ISL_83988	60	G		a	g	c	t	t	a	a	a	g	t	c	a	g	t	c	t	t	g	g	c	g	c	c	a	c	a	g	c	t	a	a	a	a	g	c	g	a	c	g	c	g	g	t	a	a	a
EPI_ISL_82376	60	G		a	g	c	t	t	a	a	a	g	g	c	a	g	t	c	c	t	g	g	c	a	c	c	a	c	a	g	c	c	a	a	a	a	g	c	a	a	c	g	t	g	g	t	a	g	a
EPI_ISL_83989	60	G		a	g	c	t	t	a	a	a	g	t	c	a	g	t	c	t	t	g	g	c	g	c	c	a	c	a	g	c	t	a	a	a	a	g	c	g	a	c	g	t	g	g	t	a	g	a
EPI_ISL_68268	60	G		a	g	c	t	t	a	a	a	g	g	c	a	g	t	c	t	t	g	g	c	a	c	c	a	c	a	g	c	c	a	a	a	a	g	c	a	a	c	g	t	g	g	t	a	g	a
EPI_ISL_83990	61	G		a	g	c	t	t	a	a	a	g	g	c	a	g	t	c	t	t	g	g	c	g	c	c	a	c	a	g	c	c	a	a	a	a	g	c	a	a	c	g	t	g	g	t	a	g	a
EPI_ISL_68269	60	G		a	g	c	t	t	a	a	a	g	g	c	a	g	t	c	c	t	g	g	c	a	c	c	a	c	a	g	c	c	a	a	a	a	g	c	a	a	c	g	t	g	g	t	a	g	a
EPI_ISL_82471	61	G		a	g	c	t	t	a	a	a	g	t	c	a	g	t	c	t	t	g	g	c	g	c	c	a	c	a	g	c	c	a	a	a	a	g	c	g	a	c	g	t	g	g	t	a	g	a
EPI_ISL_82377	62	G		a	g	c	t	t	a	a	a	g	t	c	a	g	t	c	t	t	g	g	c	g	c	c	a	c	a	g	c	c	a	a	a	a	g	c	g	a	c	g	t	g	g	t	a	g	a
EPI_ISL_82378	62	G		a	g	c	t	t	a	a	a	g	t	c	a	g	t	c	t	t	g	g	c	g	c	c	a	c	a	g	c	c	g	a	a	a	g	c	g	a	c	g	t	g	g	t	a	g	a
EPI_ISL_82379	62	G		a	g	c	t	t	a	a	a	g	t	c	a	g	t	t	t	t	g	g	c	g	c	c	a	c	a	g	c	c	a	a	a	a	g	c	g	a	c	g	t	g	g	t	a	g	a
EPI_ISL_82380	62	G		a	g	c	t	t	a	a	a	g	t	c	a	g	t	c	t	t	g	g	c	g	c	c	a	c	a	g	c	c	a	a	a	a	g	c	g	a	c	g	t	g	g	t	a	g	a
EPI_ISL_82381	63	G		a	g	c	t	t	a	a	a	g	t	c	a	g	t	c	t	t	g	g	c	g	c	c	a	c	a	g	c	c	a	a	a	a	g	c	g	a	c	g	t	g	g	t	a	g	a
EPI_ISL_82382	63	G		a	g	c	t	t	a	a	a	g	g	c	a	g	t	c	t	t	g	g	c	a	c	c	a	c	a	g	c	c	a	a	a	a	g	c	a	a	c	g	t	g	g	t	a	g	a
EPI_ISL_82383	63	G		a	g	c	t	t	a	a	a	g	g	c	a	g	t	c	t	t	g	g	c	a	c	c	a	c	a	g	c	c	a	a	a	a	g	c	a	a	c	g	t	g	g	t	a	g	a
EPI_ISL_82384	63	G		a	g	c	t	t	a	a	a	g	g	c	a	g	t	c	t	t	g	g	c	g	c	c	a	c	a	g	c	c	a	a	a	a	g	c	a	a	c	g	t	g	g	t	a	g	a
EPI_ISL_82385	63	G		a	g	c	t	t	a	a	a	g	g	c	a	g	t	c	t	t	g	g	c	g	c	c	a	c	a	g	c	c	a	a	a	a	g	c	a	a	c	g	t	g	g	t	a	g	a
EPI_ISL_68270	64	G		a	g	c	t	t	a	a	a	g	g	c	a	g	t	c	t	t	g	g	c	g	c	c	a	c	a	g	c	c	a	a	a	a	g	c	a	a	t	g	t	g	g	t	a	g	a
EPI_ISL_68279	63	G		a	g	c	t	t	a	a	a	g	t	c	a	g	t	c	t	t	g	g	c	g	c	c	a	c	a	g	c	c	a	a	a	a	g	c	g	a	c	g	t	g	g	t	a	g	a
EPI_ISL_82386	63	G		a	g	c	t	t	a	a	a	g	g	c	a	g	t	c	t	t	g	g	c	g	c	c	a	c	a	g	c	c	a	a	a	a	g	c	a	a	c	g	t	g	g	t	a	g	a
EPI_ISL_82387	63	G		a	g	c	t	t	a	a	a	g	g	c	a	g	t	c	t	t	g	g	c	g	c	c	a	c	a	g	c	c	a	a	g	a	g	c	a	a	c	g	t	g	g	t	a	g	a
EPI_ISL_82388	63	G		a	g	c	t	t	a	a	a	g	t	c	a	g	t	c	t	t	g	g	c	g	c	c	a	c	a	g	c	c	a	a	a	a	g	c	g	a	c	g	t	g	g	t	a	g	a
EPI_ISL_68280	64	G		a	g	c	t	t	a	a	a	g	t	c	a	g	t	c	t	t	g	g	c	g	c	c	a	c	a	g	c	t	a	a	a	a	g	c	g	a	c	g	t	g	g	t	a	g	a
EPI_ISL_82389	65	G		a	g	c	t	t	a	a	a	g	g	c	a	g	t	c	t	t	g	g	c	a	c	c	a	c	a	g	c	c	a	a	a	a	g	c	a	a	c	g	t	g	g	t	a	g	a
EPI_ISL_82390	66	G		a	g	c	t	t	a	a	a	g	g	c	a	g	t	c	t	t	g	g	c	g	c	c	a	c	a	g	c	c	a	a	a	a	g	c	a	a	c	g	t	g	g	t	a	g	a
EPI_ISL_82391	65	G		a	g	c	t	t	a	a	a	g	t	c	a	g	t	t	t	t	g	g	c	g	c	c	a	c	a	g	c	c	a	a	a	a	g	c	g	a	c	g	t	g	g	t	a	g	a
EPI_ISL_83991	64	G		a	g	c	t	t	a	a	a	g	t	c	a	g	t	c	t	t	g	g	c	g	c	c	a	c	a	g	c	c	a	a	a	a	g	c	g	a	c	g	t	g	g	t	a	g	a
EPI_ISL_68281	64	G		a	g	c	t	t	a	a	a	g	g	c	a	g	t	c	t	t	g	g	c	a	c	c	a	c	a	g	c	c	a	g	a	a	g	c	a	a	c	g	t	g	g	c	a	g	a
EPI_ISL_82392	64	G		a	g	c	t	t	a	a	a	g	t	c	a	g	t	t	t	t	g	g	c	g	c	c	a	c	a	g	c	c	a	a	a	a	g	c	g	a	c	g	t	g	g	t	a	g	a
EPI_ISL_82393	64	G		a	g	c	t	t	a	a	a	g	t	c	a	g	t	c	t	t	g	g	c	g	c	c	a	c	a	g	c	c	a	a	a	a	g	c	g	a	c	g	t	g	g	t	a	g	a
EPI_ISL_68289	67	G		a	g	c	t	t	a	a	a	g	g	c	a	g	t	c	t	t	g	a	c	g	c	c	a	c	a	g	c	c	a	a	a	a	g	c	a	a	c	g	t	g	g	t	a	g	a
EPI_ISL_68300	68	G		a	g	c	t	t	a	a	a	g	t	c	a	g	t	c	t	t	g	g	c	g	c	c	a	c	a	g	c	c	a	a	a	a	g	c	g	a	c	g	t	g	g	t	a	g	a
EPI_ISL_68282	68	G		a	g	c	t	t	a	a	a	g	t	t	a	g	t	t	t	t	g	g	c	g	c	c	a	c	a	g	c	c	a	a	a	a	g	c	g	a	c	g	t	g	g	t	a	g	a
EPI_ISL_82394	64	G		a	g	c	t	t	a	a	a	g	g	c	a	g	t	c	t	t	g	g	c	a	c	c	a	c	a	g	c	c	a	a	a	a	g	c	a	a	c	g	t	g	g	t	a	g	a
EPI_ISL_82395	66	G		a	g	c	t	t	a	a	a	g	g	c	a	g	t	c	t	t	g	g	c	g	c	c	a	c	a	g	c	c	a	a	a	a	g	c	a	a	t	g	t	g	g	t	a	g	a
EPI_ISL_82396	67	G		a	g	c	t	t	a	a	a	g	g	c	a	g	t	c	t	t	g	g	c	a	c	c	a	c	a	g	c	c	a	a	a	a	g	c	a	a	c	g	t	g	g	t	a	g	a
EPI_ISL_82397	69	G		a	g	c	t	t	a	a	a	g	t	c	a	g	t	t	t	t	g	g	c	g	c	c	a	c	a	g	c	c	a	a	a	a	g	c	g	a	c	g	t	g	g	t	a	g	a
EPI_ISL_68306	68	G		a	g	c	t	t	a	a	a	g	g	c	a	g	t	c	t	t	g	g	c	a	c	c	a	c	a	g	c	c	a	a	a	a	g	c	a	a	c	g	t	g	g	t	a	g	a
EPI_ISL_82398	64	G		a	g	c	t	t	a	a	a	g	t	c	a	g	t	c	t	t	g	g	c	g	c	c	a	c	a	g	c	c	g	a	a	a	g	c	g	a	c	g	t	g	g	t	a	g	a
EPI_ISL_83992	64	G		a	g	c	t	t	a	a	a	g	t	c	a	g	t	c	t	t	g	g	c	g	c	c	a	c	a	g	c	t	a	a	a	a	g	c	g	a	c	g	t	g	g	t	a	g	a
EPI_ISL_68308	69	G		a	g	c	t	t	a	a	a	g	g	c	a	g	t	c	t	t	g	g	c	a	c	c	a	c	a	g	c	c	a	a	a	a	g	c	a	a	c	g	t	g	g	t	a	g	a
EPI_ISL_68310	69	G		a	g	c	t	t	a	a	a	g	t	c	a	g	t	c	t	t	g	g	c	g	c	c	a	c	a	g	c	c	a	a	a	a	g	c	g	a	c	g	t	g	a	t	a	g	a
EPI_ISL_82399	69	G		a	g	c	t	t	a	a	a	g	t	c	a	g	t	c	t	t	g	g	c	g	c	c	a	c	a	g	c	t	a	a	a	a	g	c	g	a	c	g	t	g	g	t	a	g	a
EPI_ISL_82400	70	G		a	g	c	t	t	a	a	a	g	t	c	a	g	t	c	t	t	g	g	c	g	c	c	a	c	a	g	c	c	g	a	a	a	g	c	g	a	c	g	t	g	g	t	a	g	a
EPI_ISL_82401	70	G		a	g	c	t	t	a	a	a	g	t	c	a	g	t	c	t	t	g	g	c	g	c	c	a	c	a	g	c	c	a	a	a	a	g	c	g	a	c	g	t	g	g	t	a	g	a
EPI_UNK_53	70	G		n	n	n	n	n	n	n	n	n	n	n	n	n	n	n	n	n	n	n	n	n	n	n	n	n	n	n	n	n	n	n	n	n	n	n	n	n	n	n	n	n	n	n	n	n	n
EPI_ISL_82402	71	G		a	g	c	t	t	a	a	a	g	g	c	a	g	t	c	t	t	g	a	c	g	c	c	a	c	a	g	c	c	a	a	a	a	g	c	a	a	c	g	t	g	g	t	a	g	a
EPI_ISL_68271	72	G		a	g	c	t	t	a	a	a	g	t	c	a	g	t	c	t	t	g	g	c	g	c	c	g	c	a	g	c	c	a	a	a	a	g	c	g	a	c	g	t	g	g	t	a	g	a
EPI_ISL_68272	72	G		a	g	c	t	t	a	a	a	g	g	c	a	g	t	c	t	t	g	g	c	g	c	c	a	c	a	g	c	c	a	a	a	a	g	c	a	a	c	g	t	g	g	t	a	g	a
EPI_ISL_68283	70	G		a	g	c	t	t	a	a	a	g	t	c	a	g	t	t	t	t	g	g	c	g	c	c	a	t	a	g	c	c	a	a	a	a	g	c	g	a	c	g	t	g	g	t	a	g	a
EPI_ISL_82403	69	G		a	g	c	t	t	a	a	a	g	t	c	a	g	t	c	t	t	g	g	c	g	c	c	a	c	a	g	c	c	a	a	a	a	g	c	g	a	c	g	t	g	g	t	a	g	a
EPI_ISL_82404	71	G		a	g	c	t	t	a	a	a	g	t	c	a	g	t	c	t	t	g	g	c	g	c	c	a	c	a	g	c	c	a	a	a	a	g	c	g	a	c	g	t	g	g	t	a	g	a
EPI_ISL_82405	59	G		a	g	c	t	t	a	a	a	g	g	c	a	g	t	c	t	t	g	g	c	a	c	c	a	c	a	g	c	c	a	a	a	a	g	c	a	a	c	g	t	g	g	t	a	g	a
EPI_ISL_82406	59	G		a	g	c	t	t	a	a	a	g	t	c	a	g	t	c	t	t	g	g	c	g	c	c	a	c	a	g	c	c	g	a	a	a	g	c	g	a	c	g	t	g	g	t	a	g	a
EPI_ISL_82407	69	G		a	g	c	t	t	a	a	a	g	t	c	a	g	t	t	t	t	g	g	c	g	c	c	a	c	a	g	c	c	a	a	a	a	g	c	g	a	c	g	t	g	g	t	a	g	a
EPI_ISL_68301	73	G		a	g	c	t	t	a	a	a	g	g	c	a	g	t	c	t	t	g	g	c	g	c	c	a	c	a	g	c	c	a	a	a	a	g	c	g	a	c	g	t	g	g	t	a	g	a
EPI_ISL_82408	73	G		a	g	c	t	t	a	a	a	g	g	c	a	g	t	c	t	t	g	a	c	g	c	c	a	c	a	g	c	c	a	a	a	a	g	c	a	a	c	g	t	g	g	t	a	g	a
EPI_ISL_68284	73	G		a	g	c	t	t	a	a	a	g	t	c	a	g	t	c	t	t	g	g	c	g	c	c	a	c	a	g	c	c	g	a	a	a	g	c	g	a	c	g	t	g	g	t	a	g	a
EPI_ISL_68309	69	G		a	g	c	t	t	a	a	a	g	t	c	a	g	t	c	t	t	g	g	c	g	c	c	a	c	a	g	c	c	g	a	a	a	g	c	g	a	c	g	t	g	g	t	a	g	a
EPI_ISL_68273	70	G		a	g	c	t	t	a	a	a	g	g	c	a	g	t	c	t	t	g	g	c	a	c	c	a	c	a	a	c	c	a	a	a	a	g	c	a	a	c	g	t	g	g	t	a	g	a
EPI_ISL_68313	71	G		a	g	c	t	t	a	a	a	g	t	c	a	g	t	t	t	t	g	g	c	g	c	c	a	c	a	g	c	c	a	a	a	a	g	c	g	a	c	g	t	g	g	t	a	g	a
EPI_ISL_68330	73	G		a	g	c	t	t	a	a	a	g	t	c	a	g	t	c	t	t	g	g	c	g	c	c	a	c	a	g	c	c	a	a	a	a	g	c	g	a	c	g	t	g	g	t	a	g	a
EPI_ISL_68302	73	G		a	g	c	t	t	a	a	a	g	t	c	a	g	t	c	t	t	g	g	c	g	c	c	a	c	a	g	c	c	a	a	a	a	g	c	g	a	c	g	t	g	g	t	a	g	a
EPI_ISL_68311	73	G		a	g	c	t	t	a	a	a	g	t	c	a	g	t	c	t	t	g	g	c	g	c	c	a	c	a	g	c	c	a	a	a	a	g	c	g	a	c	g	t	g	g	t	a	g	a
EPI_ISL_83993	71	G		a	g	c	t	t	a	a	a	g	g	c	a	g	t	c	t	t	g	g	c	a	c	c	a	c	a	g	c	c	a	a	a	a	g	c	a	a	c	g	t	g	g	t	a	g	a
EPI_ISL_83994	74	G		a	g	c	t	t	a	a	a	g	t	c	a	g	t	c	t	t	g	g	c	g	c	c	a	c	a	g	c	t	a	a	a	a	g	c	g	a	c	g	t	g	g	t	a	g	a
EPI_ISL_68285	75	G		a	g	c	t	t	a	a	a	g	g	c	a	g	t	c	t	t	g	g	c	g	c	c	a	c	a	g	c	c	a	a	a	a	g	c	a	a	c	g	t	g	g	t	a	g	a
EPI_ISL_83995	75	G		a	g	c	t	t	a	a	a	g	t	c	a	g	t	c	t	t	g	g	c	g	c	c	a	c	a	g	c	c	a	a	a	a	g	c	g	a	c	g	t	g	g	t	a	g	a
EPI_ISL_68274	69	G		a	g	c	t	t	a	a	a	g	g	c	g	g	t	c	t	t	g	g	c	g	c	c	a	c	a	g	c	c	a	a	a	a	g	c	a	a	c	g	t	g	g	t	a	g	a
EPI_UNK_77	67	G		n	n	n	n	n	n	n	n	n	n	n	n	n	n	n	n	n	n	n	n	n	n	n	n	n	n	n	n	n	n	n	n	n	n	n	n	n	n	n	n	n	n	n	n	n	n
EPI_ISL_82409	62	G		a	g	c	t	t	a	a	a	g	t	c	a	g	t	t	t	t	g	g	c	g	c	t	a	c	a	g	c	c	a	a	a	a	g	c	g	a	c	g	t	g	g	t	a	g	a
EPI_ISL_83996	68	G		a	g	c	t	t	a	a	a	g	g	c	a	g	t	c	t	t	g	g	c	g	c	c	a	c	a	g	c	c	a	a	a	a	g	c	a	a	c	g	t	g	g	t	a	g	a
EPI_ISL_82410	71	G		a	g	c	t	t	a	a	a	g	g	c	a	g	t	c	t	t	g	g	c	g	c	c	a	c	a	g	c	c	a	a	a	a	g	c	a	a	c	g	t	g	a	t	a	g	a
EPI_ISL_83997	74	G		a	g	c	t	t	a	a	a	g	g	c	a	g	t	c	t	t	g	a	c	g	c	c	a	c	a	g	c	c	a	a	a	a	g	c	a	a	c	g	t	g	g	t	a	g	a
EPI_ISL_82411	67	G		a	g	c	t	t	a	a	a	g	t	c	a	g	t	t	t	t	g	g	c	g	c	c	a	c	a	g	c	c	a	a	a	a	g	c	g	a	c	g	t	g	g	t	a	g	a
EPI_ISL_83998	75	G		a	g	c	t	t	t	a	a	g	t	c	a	g	t	t	t	t	g	g	c	g	c	t	a	c	a	g	c	c	a	a	a	a	g	c	g	a	c	g	t	g	g	t	a	g	a
EPI_ISL_68303	75	G		a	g	c	t	t	a	a	a	g	t	c	a	g	t	c	t	t	g	g	c	g	c	c	a	c	a	g	c	c	a	a	a	a	g	c	g	a	c	g	t	g	g	t	a	g	a
EPI_ISL_83999	73	G		a	g	c	t	t	a	a	a	g	t	c	a	g	t	t	t	t	g	g	c	g	c	c	a	c	a	g	c	c	a	a	a	a	g	c	g	a	c	g	t	g	g	t	a	g	a
EPI_ISL_84000	76	G		a	g	c	t	t	a	a	a	g	t	c	a	g	t	t	t	t	g	g	c	g	c	c	a	c	a	g	c	c	a	a	a	a	g	c	g	a	c	g	t	g	g	t	a	g	a
EPI_ISL_82412	76	G		a	g	c	t	t	a	a	a	g	t	c	a	g	t	c	t	t	g	g	c	g	c	c	a	c	a	g	c	c	a	a	a	a	g	c	g	a	c	g	t	g	g	t	a	g	a
EPI_UNK_88	76	G		n	n	n	n	n	n	n	n	n	n	n	n	n	n	n	n	n	n	n	n	n	n	n	n	n	n	n	n	n	n	n	n	n	n	n	n	n	n	n	n	n	n	n	n	n	n
EPI_ISL_82413	72	G		a	g	c	t	t	a	a	a	g	t	c	a	g	t	c	t	t	g	g	c	g	c	c	a	c	a	g	c	c	a	a	a	a	g	c	g	a	c	g	t	a	g	t	a	g	a
EPI_ISL_68299	75	G		a	g	c	t	t	a	a	a	g	g	c	a	g	t	c	t	t	g	a	c	g	c	c	a	c	a	g	c	c	a	a	a	a	g	c	a	a	c	g	t	g	g	t	a	g	a
EPI_ISL_82414	76	G		a	g	c	t	t	a	a	a	g	g	c	a	g	t	c	t	t	g	g	c	a	c	c	a	c	a	g	c	c	a	a	a	a	g	c	a	a	c	g	t	g	g	t	a	g	a
EPI_ISL_82415	74	G		a	g	c	t	t	a	a	a	g	t	c	a	g	t	c	t	t	g	g	c	g	c	c	a	c	a	g	c	c	a	a	a	a	g	c	g	a	c	g	t	g	g	t	a	g	a
EPI_ISL_84001	75	G		a	g	c	t	t	a	a	a	g	t	c	a	g	t	t	t	t	g	g	c	g	c	t	a	c	a	g	c	c	a	a	a	a	g	c	g	a	c	g	t	g	g	t	a	g	a
EPI_ISL_68332	72	G		a	g	c	t	t	a	a	a	g	g	c	a	g	t	c	t	t	g	g	c	a	c	c	a	c	a	g	c	c	a	a	a	a	g	c	a	a	c	g	t	g	g	t	a	g	a
EPI_ISL_82416	75	G		a	g	c	t	t	a	a	a	g	t	c	a	g	t	c	t	t	g	g	c	g	c	c	a	c	a	g	c	t	a	a	a	a	g	c	g	a	c	g	t	g	g	t	a	g	a
EPI_ISL_82417	75	G		a	g	c	t	t	a	a	a	g	g	c	a	g	t	c	t	t	g	g	c	a	c	c	a	c	a	g	c	c	a	a	a	a	g	c	a	a	c	g	t	g	g	t	a	g	a
EPI_ISL_84002	73	G		a	g	c	t	t	a	a	a	g	t	c	a	g	t	c	t	t	g	g	c	g	c	c	a	c	a	g	c	c	a	a	a	a	g	c	g	a	c	g	t	g	g	t	a	g	a
EPI_ISL_84003	70	G		a	g	c	t	t	a	a	a	g	g	c	a	g	t	c	t	t	g	g	c	g	c	c	a	c	a	g	c	c	a	a	a	a	g	c	a	a	c	g	t	g	g	t	a	g	a
EPI_ISL_82418	77	G		a	g	c	t	t	a	a	a	g	g	c	g	g	t	c	t	t	g	g	c	g	c	c	a	c	a	g	c	c	a	a	a	a	g	c	a	a	c	g	t	g	g	t	a	g	a
EPI_ISL_82419	78	G		a	g	c	t	t	a	a	a	g	g	c	a	g	t	c	t	t	g	g	c	a	c	c	a	c	a	g	c	c	a	a	a	a	g	c	a	a	c	g	t	g	g	t	a	g	a
EPI_ISL_84004	77	G		a	g	c	t	t	a	a	a	g	t	c	a	g	t	c	t	t	g	g	c	g	c	c	a	c	a	g	c	c	a	a	a	a	g	c	g	a	c	g	t	g	g	t	a	g	a
EPI_ISL_68305	78	G		a	g	c	t	t	a	a	a	g	t	c	a	g	t	c	t	t	g	g	c	g	c	c	a	c	a	g	c	c	a	a	a	a	g	c	g	a	c	g	t	g	g	t	a	g	a
EPI_ISL_82420	73	G		a	g	c	t	t	a	a	a	g	t	c	a	g	t	t	t	t	g	g	c	g	c	c	a	c	a	g	c	c	a	a	a	a	g	c	g	a	c	g	t	g	g	t	a	g	a
EPI_ISL_84005	77	G		a	g	c	t	t	a	a	a	g	t	c	a	g	t	c	t	t	g	g	c	g	c	c	a	c	a	g	c	c	a	a	a	a	g	c	g	a	c	g	t	g	g	t	a	g	a
EPI_ISL_68290	78	G		a	g	c	t	t	a	a	a	g	g	c	g	g	t	c	t	t	g	g	c	g	c	c	a	c	a	g	c	c	a	a	a	a	g	c	a	a	c	g	t	g	g	t	a	g	a
EPI_ISL_84006	73	G		a	g	c	t	t	a	a	a	g	t	c	a	g	t	t	t	t	g	g	c	g	c	t	a	c	a	g	c	c	a	a	a	a	g	c	g	a	c	g	t	g	g	t	a	g	a
EPI_ISL_82421	78	G		a	g	c	t	t	a	a	a	g	t	c	a	g	t	t	t	t	g	g	c	g	c	c	a	c	a	g	c	c	a	a	a	a	g	c	g	a	c	g	t	g	g	t	a	g	a
EPI_ISL_82422	74	G		a	g	c	t	t	a	a	a	g	t	c	a	g	t	c	t	t	g	g	c	g	c	c	a	c	a	g	c	c	a	a	a	a	g	c	g	a	c	g	t	g	g	t	a	g	a
EPI_UNK_109	78	G		n	n	n	n	n	n	n	n	n	n	n	n	n	n	n	n	n	n	n	n	n	n	n	n	n	n	n	n	n	n	n	n	n	n	n	n	n	n	n	n	n	n	n	n	n	n
EPI_ISL_82423	81	G		a	g	c	t	t	a	a	a	g	t	c	a	g	t	c	t	t	g	g	c	g	c	c	a	c	a	g	c	c	a	a	a	a	g	c	g	a	c	g	t	g	g	t	a	g	a
EPI_ISL_82424	80	G		a	g	c	t	t	a	a	a	g	g	c	a	g	t	c	t	t	g	a	c	g	c	c	a	c	a	g	c	c	a	a	a	a	g	c	a	a	c	g	t	g	g	t	a	g	a
EPI_ISL_84007	80	G		a	g	c	t	t	a	a	a	g	t	c	a	g	t	t	t	t	g	g	c	g	c	c	a	c	a	g	c	c	a	a	a	a	g	c	g	a	c	g	t	g	g	t	a	g	a
EPI_ISL_82425	80	G		a	g	c	t	t	a	a	a	g	g	c	a	g	t	c	t	t	g	a	c	g	c	c	a	c	a	g	c	c	a	a	a	a	g	c	a	a	c	g	t	g	g	t	a	g	a
EPI_ISL_84008	79	G		a	g	c	t	t	a	a	a	g	g	c	a	g	t	c	t	t	g	a	c	g	c	c	a	c	a	g	c	c	a	a	a	a	g	c	a	a	c	g	t	g	g	t	a	g	a
EPI_ISL_84009	79	G		a	g	c	t	t	a	a	a	g	g	c	a	g	t	c	t	t	g	g	t	a	c	c	a	c	a	g	c	c	a	a	a	a	g	c	a	a	c	g	t	g	g	t	a	g	a
EPI_ISL_82426	78	G		a	g	c	t	t	a	a	a	g	g	c	a	g	t	c	t	t	g	g	c	g	c	c	a	c	a	g	c	c	a	a	a	a	g	c	a	a	t	g	t	g	g	t	a	g	a
EPI_ISL_68291	71	G		a	g	c	t	t	a	a	a	g	g	c	a	g	t	c	t	t	g	a	c	g	c	c	a	c	a	g	c	c	a	a	a	a	g	c	a	a	c	g	t	g	g	t	a	g	a
EPI_ISL_82427	77	G		a	g	c	t	t	a	a	a	g	t	c	a	g	t	t	t	t	g	g	c	g	c	c	a	c	a	g	c	c	a	a	a	a	g	c	g	a	c	g	t	g	g	t	a	g	a
EPI_ISL_84010	78	G		a	g	c	t	t	a	a	a	g	g	c	a	g	t	c	t	t	g	g	c	a	c	c	a	c	a	g	c	c	a	a	a	a	g	c	a	a	c	g	t	g	g	t	a	g	a
EPI_UNK_120	75	G		n	n	n	n	n	n	n	n	n	n	n	n	n	n	n	n	n	n	n	n	n	n	n	n	n	n	n	n	n	n	n	n	n	n	n	n	n	n	n	n	n	n	n	n	n	n
EPI_ISL_82428	66	G		a	g	c	t	t	a	a	a	g	t	c	a	g	t	c	t	t	g	g	c	g	c	c	a	c	a	g	c	c	a	a	a	a	g	c	g	a	c	g	t	g	g	t	a	g	a
EPI_ISL_68336	81	G		a	g	c	t	t	a	a	a	g	g	c	a	g	t	c	t	t	g	a	c	g	c	c	a	c	a	g	c	c	a	a	a	a	g	c	a	a	c	g	t	g	g	t	a	g	a
EPI_ISL_82429	81	G		a	g	c	t	t	a	a	g	g	t	c	a	g	t	c	t	t	g	g	c	g	c	c	a	c	a	g	c	c	a	a	a	a	g	c	g	a	c	g	t	g	g	t	a	g	a
EPI_ISL_84011	70	G		a	g	c	t	t	a	a	a	g	t	c	a	g	t	t	t	t	g	g	c	g	c	c	a	c	a	g	c	c	a	a	a	a	g	c	g	a	c	g	t	g	g	t	a	g	a
EPI_ISL_68337	81	G		a	g	c	t	t	a	a	a	g	t	c	a	g	t	t	t	t	g	g	c	g	c	t	a	c	a	g	c	c	a	a	a	a	g	c	g	a	c	g	t	g	g	t	a	g	a
EPI_ISL_84012	81	G		a	g	c	t	t	a	a	a	g	g	c	a	g	t	c	t	t	g	a	c	g	c	c	a	c	a	g	c	c	a	a	a	a	g	c	a	a	c	g	t	g	g	t	a	g	a
EPI_ISL_84013	81	G		a	g	c	t	t	a	a	a	g	g	c	a	g	t	c	t	t	g	g	c	g	c	c	a	c	a	g	c	c	a	a	a	a	g	c	a	a	t	g	t	g	g	t	a	g	a
EPI_ISL_84014	81	G		a	g	c	t	t	a	a	a	g	g	c	a	g	t	c	t	t	g	a	c	g	c	c	a	c	a	g	c	c	a	a	a	a	g	c	a	a	c	g	t	g	g	t	a	g	a
EPI_ISL_82430	81	G		a	g	c	t	t	a	a	a	g	t	c	a	g	t	c	t	t	g	g	c	g	c	c	a	c	a	g	c	c	a	a	a	a	g	c	g	a	c	g	t	g	g	t	a	g	a
EPI_ISL_82431	81	G		a	g	c	t	t	a	a	a	g	g	c	g	g	t	c	t	t	g	g	c	g	c	c	a	c	a	g	c	c	a	a	a	a	g	c	a	a	c	g	t	g	g	t	a	g	a
EPI_ISL_68312	82	G		a	g	c	t	t	a	a	a	g	t	c	a	g	t	c	t	t	g	g	c	g	c	c	a	c	a	g	c	c	a	a	a	a	g	c	g	a	c	g	t	g	g	t	a	g	a
EPI_ISL_68292	82	G		a	g	c	t	t	a	a	a	g	g	c	a	g	t	c	t	t	g	a	c	g	c	c	a	c	a	g	c	c	a	a	a	a	g	c	a	a	c	g	t	g	g	t	a	g	a
EPI_ISL_84015	82	G		a	g	c	t	t	a	a	a	g	g	c	a	g	t	c	t	t	g	a	c	g	c	c	a	c	a	g	c	c	a	a	a	a	g	c	a	a	c	g	t	g	g	t	a	g	a
EPI_ISL_68293	82	G		a	g	c	t	t	a	a	a	g	g	c	a	g	t	c	t	t	g	a	c	g	c	c	a	c	a	g	c	c	a	a	a	a	g	c	a	a	c	g	t	g	g	t	a	g	a
EPI_ISL_82432	82	G		a	g	c	t	t	a	a	a	g	g	c	a	g	t	c	t	t	g	a	c	g	c	c	a	c	a	g	c	c	a	a	a	a	g	c	a	a	c	g	t	g	g	t	a	g	a
EPI_ISL_84016	82	G		a	g	c	t	t	a	a	a	g	g	c	a	g	t	c	t	t	g	a	c	g	c	c	a	c	a	g	c	c	a	a	a	a	g	c	a	a	c	g	t	g	g	t	a	g	a
EPI_UNK_137	82	G		n	n	n	n	n	n	n	n	n	n	n	n	n	n	n	n	n	n	n	n	n	n	n	n	n	n	n	n	n	n	n	n	n	n	n	n	n	n	n	n	n	n	n	n	n	n
EPI_ISL_68304	82	G		a	g	c	t	t	a	a	a	g	t	c	a	g	t	c	t	t	g	g	c	g	c	c	a	c	a	g	c	c	a	a	a	a	g	c	g	a	c	g	t	g	g	t	a	g	a
EPI_ISL_84017	83	G		a	g	c	t	t	a	a	a	g	g	c	a	g	t	c	t	t	g	a	c	g	c	c	a	c	a	g	c	c	a	a	a	a	g	c	a	a	c	g	t	g	g	t	a	g	a
EPI_ISL_68331	82	G		a	g	c	t	t	a	a	a	g	t	c	a	g	t	c	t	t	g	g	c	g	c	c	a	c	a	g	c	c	a	a	a	a	g	c	g	a	c	g	t	g	g	t	a	g	a
EPI_ISL_68333	82	G		a	g	c	t	t	a	a	a	g	g	c	a	g	t	c	t	t	g	g	c	a	c	c	a	c	a	g	c	c	a	a	a	a	g	c	a	a	c	g	t	g	g	t	a	g	a
EPI_UNK_142	82	C		n	n	n	n	n	n	n	n	n	n	n	n	n	n	n	n	n	n	n	n	n	n	n	n	n	n	n	n	n	n	n	n	n	n	n	n	n	n	n	n	n	n	n	n	n	n
EPI_ISL_68294	83	G		a	g	c	t	t	a	a	a	g	g	c	a	g	t	c	t	t	g	a	c	g	c	c	a	c	a	g	c	c	a	a	a	a	g	c	a	a	c	g	t	g	g	t	a	g	a
EPI_ISL_68334	83	G		a	g	c	t	t	a	a	a	g	g	c	a	g	t	c	t	t	g	g	c	a	c	c	a	c	a	g	c	c	a	a	a	a	g	c	a	a	c	g	t	g	g	t	a	g	a
EPI_ISL_68323	83	G		a	g	c	t	t	a	a	a	g	t	c	a	g	t	t	t	t	g	g	c	g	c	c	a	c	a	g	c	c	a	a	a	a	g	c	g	a	c	g	t	g	g	t	a	g	a
EPI_ISL_82433	84	G		a	g	c	t	t	a	a	a	g	g	c	a	g	t	c	t	t	g	a	c	g	c	c	a	c	a	g	c	c	a	a	a	a	g	c	a	a	c	g	t	g	g	t	a	g	a
EPI_ISL_84018	85	G		a	g	c	t	t	a	a	a	g	g	c	g	g	t	c	t	t	g	g	c	g	c	c	a	c	a	g	c	c	a	a	a	a	g	c	a	a	c	g	t	g	g	t	a	g	a
EPI_ISL_68352	84	G		a	g	c	t	t	a	a	a	g	t	c	a	g	t	c	t	t	g	g	c	g	c	c	a	c	a	g	c	c	a	a	a	a	g	c	g	a	c	g	t	g	g	t	a	g	a
EPI_ISL_84019	84	G		a	g	c	t	t	a	a	a	g	g	c	a	g	t	c	t	t	g	g	c	a	c	c	a	c	a	g	c	c	a	a	a	a	g	c	a	a	c	g	t	g	g	t	a	g	g
EPI_ISL_84020	85	G		a	g	c	t	t	a	a	a	g	g	c	a	g	t	c	t	t	g	a	c	g	c	c	a	c	a	g	c	c	a	a	a	a	g	c	a	a	c	g	t	g	g	t	a	g	a
EPI_ISL_84021	82	G		a	g	c	t	t	a	a	a	g	g	c	a	g	t	c	t	t	g	g	c	a	c	c	a	c	a	g	c	c	a	a	a	g	a	c	a	a	c	g	t	g	g	t	a	g	a
EPI_ISL_68335	83	G		a	g	c	t	t	a	a	a	g	g	c	a	g	t	c	t	t	g	g	c	a	c	c	a	c	a	g	c	c	a	a	a	a	g	c	a	a	c	g	t	g	g	t	a	g	a
EPI_ISL_84022	84	G		a	g	c	t	t	a	a	a	g	g	c	a	g	t	c	t	t	g	a	c	g	c	c	a	c	a	g	c	c	a	a	a	a	g	c	a	a	c	g	t	g	g	t	a	g	a
EPI_ISL_82434	86	G		a	g	c	t	t	a	a	a	g	g	c	a	g	t	c	t	t	g	a	c	g	c	c	a	c	a	g	c	c	a	a	a	a	g	c	a	a	c	g	t	g	g	t	a	g	a
EPI_ISL_82435	86	G		a	g	c	t	t	a	a	a	g	g	c	a	g	t	c	t	t	g	a	c	g	c	c	a	c	a	g	c	c	a	a	a	a	g	c	a	a	c	g	t	g	g	t	a	g	a
EPI_ISL_68307	86	G		a	g	c	t	t	a	a	a	g	g	c	a	g	t	c	t	t	g	g	c	a	c	c	a	c	a	g	c	c	a	a	a	a	g	c	a	a	c	g	t	g	g	t	a	g	a
EPI_ISL_82436	86	G		a	g	c	t	t	a	a	a	g	t	c	a	g	t	c	t	t	g	g	c	g	c	c	a	c	a	g	c	c	a	a	a	a	g	c	g	a	c	g	t	g	g	t	a	g	a
EPI_ISL_84023	75	G		a	g	c	t	t	a	a	a	g	t	c	a	g	t	t	t	t	g	g	c	g	c	c	a	c	a	g	c	c	a	a	a	a	g	c	g	a	c	g	t	g	g	t	a	g	a
EPI_ISL_82437	86	G		a	g	c	t	t	a	a	a	g	g	c	a	g	t	c	t	t	g	a	c	g	c	c	a	c	a	g	c	c	a	a	a	a	g	c	a	a	c	g	t	g	g	t	a	g	a
EPI_ISL_82438	86	G		a	g	c	t	t	a	a	a	g	g	c	a	g	t	c	t	t	g	a	c	g	c	c	a	c	a	g	c	c	a	a	a	a	g	c	a	a	c	g	t	g	g	t	a	g	a
EPI_ISL_82439	86	G		a	g	c	t	t	a	a	a	g	g	c	a	g	t	c	t	t	g	a	c	g	c	c	a	c	a	g	c	c	a	a	a	a	g	c	a	a	c	g	t	g	g	t	a	g	a
EPI_ISL_82440	87	G		a	g	c	t	t	a	a	a	g	g	c	a	g	t	c	t	t	g	a	c	g	c	c	a	c	a	g	c	c	a	a	a	a	g	c	a	a	c	g	t	g	g	t	a	g	a
EPI_ISL_82441	87	G		a	g	c	t	t	a	a	a	g	g	c	a	g	t	c	t	t	g	a	c	g	c	c	a	c	a	g	c	c	a	a	a	a	g	c	a	a	c	g	t	g	g	t	a	g	a
EPI_ISL_82442	87	G		a	g	c	t	t	a	a	a	g	g	c	a	g	t	c	t	t	g	a	c	g	c	c	a	c	a	g	c	c	a	a	a	a	g	c	a	a	c	g	t	g	g	t	a	g	a
EPI_ISL_84024	87	G		a	g	c	t	t	a	a	a	g	g	c	a	g	t	c	t	t	g	a	c	g	c	c	a	c	a	g	c	c	a	a	a	a	g	c	a	a	c	g	t	g	g	t	a	g	a
EPI_ISL_68295	87	G		a	g	c	t	t	a	a	a	g	g	c	a	g	t	c	t	t	g	a	c	g	c	c	a	c	a	g	c	c	a	a	a	a	g	c	a	a	c	g	t	g	g	t	a	g	a
EPI_ISL_82443	85	G		a	g	c	t	t	a	a	a	g	t	c	a	g	t	t	t	t	g	g	c	g	c	c	a	c	a	g	c	c	a	a	a	a	g	c	g	a	c	g	t	g	g	t	a	g	a
EPI_ISL_82444	87	G		a	g	c	t	t	a	a	a	g	g	c	a	g	t	c	t	t	g	a	c	g	c	c	a	c	a	g	c	c	a	a	a	a	g	c	a	a	c	g	t	g	g	t	a	g	a
EPI_ISL_82445	87	G		a	g	c	t	t	a	a	a	g	g	c	a	g	t	c	t	t	g	a	c	g	c	c	a	c	a	g	c	c	a	a	a	a	g	c	a	a	c	g	t	g	g	t	a	g	a
EPI_ISL_82446	88	G		a	g	c	t	t	a	a	a	g	g	c	a	g	t	c	t	t	g	a	c	g	c	c	a	c	a	g	c	c	a	a	a	a	g	c	a	a	c	g	t	g	g	t	a	g	a
EPI_ISL_82447	88	G		a	g	c	t	t	a	a	a	g	g	c	a	g	t	c	t	t	g	a	c	g	c	c	a	c	a	g	c	c	a	a	a	a	g	c	a	a	c	g	t	g	g	t	a	g	a
EPI_ISL_82448	88	G		a	g	c	t	t	a	a	a	g	t	c	a	g	t	t	t	t	g	g	c	g	c	c	a	c	a	g	c	c	a	a	a	a	g	c	g	a	c	g	t	g	g	t	a	g	a
EPI_ISL_82449	89	G		a	g	c	t	t	a	a	a	g	t	c	a	g	t	t	t	t	g	g	c	g	c	c	a	c	a	g	c	c	a	a	a	a	g	c	g	a	c	g	t	g	g	t	a	g	a
EPI_ISL_82450	89	G		a	g	c	t	t	a	a	a	g	g	c	a	g	t	c	t	t	g	a	c	g	c	c	a	t	a	g	c	c	a	a	a	a	g	c	a	a	c	g	t	g	g	t	a	g	a
EPI_ISL_68338	89	G		a	g	c	t	t	a	a	a	g	t	c	a	g	t	t	t	t	g	g	c	g	c	t	a	c	a	g	c	c	a	a	a	a	g	c	g	a	c	g	t	g	g	t	a	g	a
EPI_ISL_68314	89	G		a	g	c	t	t	a	a	a	g	t	c	a	g	t	t	t	t	g	g	c	g	c	c	a	c	a	g	c	c	a	a	a	a	g	c	g	a	c	g	t	g	g	t	a	g	a
EPI_ISL_68340	89	G		a	g	c	t	t	a	a	a	g	g	c	a	g	t	c	t	t	g	g	c	a	c	c	a	c	a	g	c	c	a	a	a	a	g	c	a	a	c	g	t	g	g	t	a	g	a
EPI_ISL_82451	89	G		a	g	c	t	t	a	a	a	g	g	c	g	g	t	c	t	t	g	g	c	g	c	c	a	c	a	g	c	c	a	a	a	a	g	c	a	a	c	g	t	g	g	t	a	g	a
EPI_ISL_82452	89	G		a	g	c	t	t	a	a	a	g	g	c	a	a	t	c	t	t	g	g	c	a	c	c	a	c	a	g	c	c	a	a	a	a	g	c	a	a	c	g	t	g	g	t	a	g	a
EPI_ISL_82453	88	G		a	g	c	t	t	a	a	a	g	t	c	a	g	t	c	t	t	g	g	c	g	c	c	a	c	a	g	c	c	a	a	a	a	g	c	g	a	c	g	t	g	g	t	a	g	a
EPI_ISL_84025	88	G		a	g	c	t	t	a	a	a	g	t	c	a	g	t	t	t	t	g	g	c	g	c	c	a	c	a	g	c	c	a	a	a	a	g	c	g	a	c	g	t	g	g	t	a	g	a
EPI_ISL_82454	90	G		a	g	c	t	t	a	a	a	g	g	c	a	g	t	c	t	t	g	a	c	g	c	c	a	c	a	g	c	c	a	a	a	a	g	c	a	a	c	g	t	g	g	t	a	g	a
EPI_ISL_68296	89	G		a	g	c	t	t	a	a	a	g	g	c	a	g	t	c	t	t	g	a	c	g	c	c	a	c	a	g	c	c	a	a	a	a	g	c	a	a	c	g	t	g	g	t	a	g	a
EPI_ISL_82455	89	G		a	g	c	t	t	a	a	a	g	g	c	a	g	t	c	t	t	g	g	c	a	c	c	a	c	a	g	c	c	a	a	a	a	g	c	a	a	c	g	t	g	g	t	a	g	a
EPI_ISL_82456	91	G		a	g	c	t	t	a	a	a	g	g	c	a	g	t	c	t	c	g	g	c	a	c	c	a	c	a	g	c	c	a	a	a	a	g	c	a	c	c	g	t	g	g	t	a	g	g
EPI_ISL_68341	91	C		a	g	c	t	t	a	a	a	g	t	c	a	g	t	c	t	t	g	g	c	g	c	c	a	c	a	g	c	c	a	a	a	a	g	c	g	a	c	g	t	g	g	t	a	g	a
EPI_UNK_187	89	G		n	n	n	n	n	n	n	n	n	n	n	n	n	n	n	n	n	n	n	n	n	n	n	n	n	n	n	n	n	n	n	n	n	n	n	n	n	n	n	n	n	n	n	n	n	n
EPI_ISL_82457	87	G		a	g	c	t	t	a	a	a	g	g	c	a	g	g	c	t	t	g	a	c	g	c	c	a	c	a	g	c	c	a	a	a	a	g	c	a	a	c	g	t	g	g	t	a	g	a
EPI_ISL_84026	83	G		a	g	c	t	t	a	a	a	g	g	c	a	g	t	c	t	t	g	a	c	g	c	c	a	c	a	g	c	c	a	a	a	a	g	c	a	a	c	g	t	g	g	t	a	g	a
EPI_ISL_68324	92	G		a	g	c	t	t	a	a	a	g	t	c	a	g	t	t	t	t	g	g	c	g	c	c	a	c	a	g	c	c	a	a	a	a	g	c	g	a	c	g	t	g	g	t	a	g	a
EPI_ISL_68275	92	L		a	g	c	t	t	a	a	a	g	t	c	a	g	t	t	t	t	g	g	c	g	c	c	a	c	a	g	c	c	a	a	a	a	g	c	g	a	c	g	t	g	g	t	a	g	a
EPI_ISL_82458	92	L		a	g	c	t	t	a	a	a	g	t	c	a	g	t	t	t	t	g	g	c	g	c	c	a	c	a	g	c	c	a	a	a	a	g	c	g	a	c	g	t	g	g	t	a	g	a
EPI_ISL_82459	93	L		a	g	c	t	t	a	a	a	g	t	c	a	g	t	t	t	t	g	g	c	g	c	c	a	c	a	g	c	c	a	a	a	a	g	c	g	a	c	g	t	g	g	t	a	g	a
EPI_ISL_68297	94	G		a	g	c	t	t	a	a	a	g	g	c	a	g	t	c	t	t	g	a	c	g	c	c	a	c	a	g	c	c	a	a	a	a	g	c	a	a	c	g	t	g	g	t	a	g	a
EPI_ISL_68342	95	G		a	g	c	t	t	a	a	a	g	g	c	a	g	t	c	t	t	g	g	c	a	c	c	a	c	a	g	c	c	a	a	a	a	g	c	a	a	c	g	t	g	g	t	a	g	a
EPI_ISL_68325	95	L		a	g	c	t	t	a	a	a	g	t	c	a	g	t	t	t	t	g	g	c	g	c	c	a	c	a	g	c	c	a	a	a	a	g	a	g	a	c	g	t	g	g	t	a	g	a
EPI_ISL_82460	96	L		a	g	c	t	t	a	a	a	g	t	c	a	g	t	t	t	t	g	g	c	g	c	c	a	c	a	g	c	c	a	a	a	a	g	c	g	a	c	g	t	g	g	t	a	g	a
EPI_ISL_84027	96	G		a	g	c	t	t	a	a	a	g	g	c	a	g	t	c	t	t	g	a	c	g	c	c	a	c	a	g	c	c	a	a	a	a	g	c	a	a	c	a	t	g	g	t	a	g	a
EPI_ISL_68298	96	G		a	g	c	t	t	a	a	a	g	g	c	a	g	t	c	t	t	g	a	c	g	c	c	a	c	a	g	c	c	a	a	a	a	g	c	a	a	c	g	t	g	g	t	a	g	a
EPI_ISL_84028	96	G		a	g	c	t	t	a	a	a	g	g	c	a	g	t	c	t	t	g	a	c	g	c	c	a	c	a	g	c	c	a	a	a	a	g	c	a	a	c	g	t	g	g	t	a	g	a
EPI_ISL_68345	98	C		a	g	c	t	t	a	a	a	g	t	c	a	g	t	c	t	t	g	g	c	g	c	c	a	c	a	g	c	c	a	a	a	a	g	c	g	a	c	g	t	g	g	t	a	g	a
EPI_ISL_68348	96	L		a	g	c	t	t	a	a	a	g	t	c	a	g	t	t	t	t	g	g	c	g	c	t	a	c	a	g	c	c	a	a	a	a	g	c	g	a	c	g	t	g	g	t	a	g	a
EPI_ISL_68327	99	L		a	g	c	t	t	a	a	a	g	t	c	a	g	t	t	t	t	g	g	c	g	c	c	a	c	a	g	c	c	a	a	a	a	g	c	g	a	c	g	t	g	g	t	a	g	a
EPI_ISL_68326	99	L		a	g	c	t	t	a	a	a	g	t	c	a	g	t	t	t	t	g	g	c	g	c	c	a	c	a	g	c	c	a	a	a	a	g	c	g	a	c	g	t	g	g	t	a	g	a
EPI_ISL_68316	98	L		a	g	c	t	t	a	a	a	g	t	c	a	g	t	t	t	t	g	g	c	g	c	c	a	c	a	g	c	c	a	a	a	a	g	c	g	a	c	g	t	g	g	t	a	g	a
EPI_ISL_82461	98	L		a	g	c	t	t	a	a	a	g	t	c	a	g	t	t	t	t	g	g	c	g	c	c	a	c	a	g	c	c	a	a	a	a	g	c	g	a	c	g	t	g	g	t	a	g	a
EPI_ISL_68318	100	L		a	g	c	t	t	a	a	a	g	t	c	a	g	t	t	t	t	g	g	c	g	c	c	a	c	a	g	c	c	a	a	a	a	g	c	g	a	c	g	t	g	g	t	a	g	a
EPI_ISL_68350	99	G		a	g	c	t	t	a	a	a	g	g	c	a	g	t	c	t	t	g	g	c	g	c	c	a	c	a	g	c	c	a	a	a	a	g	c	a	a	c	g	t	g	g	t	a	g	a
EPI_ISL_84029	102	L		a	g	c	t	t	a	a	a	g	t	c	a	g	t	t	t	t	g	g	c	g	c	c	a	c	a	g	c	c	a	a	a	a	g	c	g	a	c	g	t	g	g	t	a	g	a
EPI_ISL_68319	101	L		a	g	c	t	t	a	a	a	g	t	c	a	g	t	c	t	t	g	g	c	g	c	c	a	c	a	g	c	c	a	a	a	a	g	c	g	a	c	g	t	g	g	t	a	g	a
EPI_ISL_82462	102	L		a	g	c	t	t	a	a	a	g	t	c	a	g	t	t	t	t	g	g	c	g	c	c	a	c	a	g	c	c	a	a	a	a	g	c	g	a	c	g	t	g	g	t	a	g	a
EPI_ISL_84030	102	L		a	g	c	t	t	a	a	a	g	t	c	a	g	t	t	t	t	g	g	c	g	c	c	a	c	a	g	c	c	a	a	a	a	g	c	g	a	c	g	t	g	g	t	a	g	a
EPI_ISL_68288	101	L		a	g	c	t	t	a	a	a	g	t	c	a	g	t	t	t	t	g	g	c	g	c	c	a	c	a	g	c	c	a	a	a	a	g	c	g	a	c	g	t	g	g	t	a	g	a
EPI_ISL_68328	101	L		a	g	c	t	t	a	a	a	g	t	c	a	g	t	t	t	t	g	g	c	g	c	c	a	c	a	g	c	c	a	a	a	a	g	c	g	a	c	g	t	g	g	t	a	g	a
EPI_UNK_215	103	L		n	n	n	n	n	n	n	n	n	n	n	n	n	n	n	n	n	n	n	n	n	n	n	n	n	n	n	n	n	n	n	n	n	n	n	n	n	n	n	n	n	n	n	n	n	n
EPI_ISL_68349	103	L		a	g	c	t	t	a	a	a	g	t	c	a	g	t	t	t	t	g	g	c	g	c	c	a	c	a	g	c	c	a	a	a	a	g	c	g	a	c	g	t	g	g	t	g	g	a
EPI_ISL_68276	103	L		a	g	c	t	t	a	a	a	g	t	c	a	g	t	t	t	t	g	g	c	g	c	c	a	c	a	g	c	c	a	a	a	a	g	c	g	a	c	g	t	g	g	t	a	g	a
EPI_ISL_68343	104	C		a	g	c	t	t	a	a	a	g	t	c	a	g	t	c	t	t	g	g	c	g	c	c	a	c	a	g	c	c	a	a	a	a	g	c	g	a	c	g	t	g	g	t	a	g	a
EPI_ISL_68320	105	L		a	g	c	t	t	a	a	a	g	t	c	a	g	t	t	t	t	g	g	c	g	c	c	a	c	a	g	c	c	a	a	a	a	g	c	g	a	c	g	t	g	g	t	a	g	a
EPI_ISL_82463	105	C		a	g	c	t	t	a	a	a	g	t	c	a	g	t	c	t	t	g	g	c	g	c	c	a	c	a	g	c	c	a	a	a	a	g	c	g	a	c	g	t	g	g	t	a	g	a
EPI_ISL_82464	107	L		a	g	c	t	t	a	a	a	g	t	c	a	g	t	t	t	t	g	g	c	g	c	c	a	c	a	g	c	c	a	a	a	a	g	c	g	a	c	g	t	g	g	t	a	g	a
EPI_ISL_68344	107	L		a	g	c	t	t	a	a	a	g	t	c	a	g	t	c	t	t	g	g	c	g	c	c	a	c	a	g	c	c	a	a	a	a	g	c	g	a	c	g	t	g	g	t	a	g	a
EPI_ISL_68277	107	L		a	g	c	t	t	a	a	a	g	t	c	a	g	t	t	t	t	g	g	c	g	c	c	a	c	a	g	c	c	a	a	a	a	g	c	g	a	c	g	t	g	g	t	a	g	a
EPI_UNK_224	108	L		n	n	n	n	n	n	n	n	n	n	n	n	n	n	n	n	n	n	n	n	n	n	n	n	n	n	n	n	n	n	n	n	n	n	n	n	n	n	n	n	n	n	n	n	n	n
EPI_ISL_68286	109	L		a	g	c	t	t	a	a	a	a	t	c	a	g	t	t	t	t	g	g	c	g	c	c	a	c	g	g	c	c	a	a	a	a	g	c	g	a	c	g	t	g	g	t	a	g	a
EPI_ISL_82465	109	L		a	g	c	t	a	a	a	a	a	t	c	a	g	t	t	t	t	g	g	c	g	c	c	a	c	g	g	c	c	a	a	a	a	g	c	g	a	c	g	t	g	g	t	a	g	a
EPI_ISL_68329	111	L		a	g	c	t	t	a	g	a	g	t	c	a	g	t	t	t	t	g	g	c	g	t	c	a	c	a	g	c	c	a	a	a	a	g	c	g	a	c	g	t	g	g	t	a	g	a
EPI_ISL_68321	110	L		a	g	c	t	t	a	a	a	g	t	c	a	g	t	t	t	t	g	g	c	g	c	c	a	c	a	g	c	c	a	a	a	a	g	c	g	a	c	g	t	g	g	t	a	g	a
EPI_ISL_82466	110	L		a	g	c	t	t	a	a	a	g	t	c	a	g	t	t	t	t	g	g	c	g	c	c	a	c	a	g	a	c	a	a	a	a	g	c	g	a	c	g	t	g	g	t	a	g	a
EPI_ISL_82467	111	L		a	g	c	t	a	a	a	a	a	t	c	a	g	t	t	t	t	g	g	c	g	c	c	a	c	g	g	c	c	a	a	a	a	g	c	g	a	c	g	t	g	g	t	a	g	a
EPI_ISL_68278	107	L		a	g	c	t	t	a	a	a	g	t	c	a	g	t	t	t	t	g	g	c	g	c	c	a	c	a	g	c	c	a	a	a	a	g	c	g	a	c	g	t	g	g	t	a	g	a
EPI_ISL_68322	112	L		a	g	c	t	t	a	a	a	g	t	c	a	g	t	t	t	t	g	g	c	g	c	c	a	c	a	g	c	c	a	a	a	a	g	c	g	a	c	g	t	g	g	t	a	g	a
EPI_ISL_68346	113	C		a	g	c	t	t	a	a	a	g	t	c	a	g	t	c	t	t	g	g	c	g	c	c	a	c	a	g	c	c	a	a	a	a	g	c	g	a	c	g	t	g	g	t	a	g	a
EPI_ISL_68351	113	L		a	g	c	t	t	a	a	a	g	t	c	a	g	t	t	t	t	a	g	c	g	c	c	a	c	a	g	c	c	a	a	a	a	g	c	g	a	c	g	t	g	g	t	a	g	a
EPI_ISL_82468	114	C		a	g	c	t	t	a	a	a	g	t	c	a	g	t	c	t	t	g	g	c	g	c	c	a	c	a	g	c	c	a	a	a	a	g	c	g	a	c	g	t	g	g	t	a	g	a
EPI_ISL_82469	114	C		a	g	c	t	t	a	a	a	g	t	c	a	g	t	c	t	t	g	g	c	g	c	c	a	c	a	g	c	c	a	a	a	a	g	c	g	a	c	g	t	g	g	t	a	g	a
EPI_ISL_84031	118	L		a	g	c	t	t	a	a	a	g	t	c	a	g	t	t	t	t	g	g	c	g	c	c	a	c	a	g	c	c	a	a	a	a	g	c	g	a	c	g	t	g	g	t	a	g	a
EPI_ISL_68347	124	S		a	g	c	t	t	a	a	a	g	t	c	a	g	t	c	t	t	g	g	c	g	c	c	a	c	a	g	c	c	a	a	a	a	g	c	g	a	c	g	t	g	g	t	a	g	a
EPI_UNK_239	128	L		n	n	n	n	n	n	n	n	n	n	n	n	n	n	n	n	n	n	n	n	n	n	n	n	n	n	n	n	n	n	n	n	n	n	n	n	n	n	n	n	n	n	n	n	n	n
EPI_ISL_82472	83	G		a	g	c	t	t	a	a	a	g	t	c	a	g	t	c	t	t	g	g	c	g	c	c	a	c	a	g	c	c	a	a	a	a	g	c	g	a	c	g	t	g	g	t	a	g	a
EPI_UNK_241	108	L		n	n	n	n	n	n	n	n	n	n	n	n	n	n	n	n	n	n	n	n	n	n	n	n	n	n	n	n	n	n	n	n	n	n	n	n	n	n	n	n	n	n	n	n	n	n
[truncated: 46 more columns]
